# Supplementary material for: The Value of Serum MicroRNA Expression Signature in Predicting Refractoriness to Bortezomib-Based Therapy in Multiple Myeloma Patients
Source: Cancers (Basel). 2020 Sep 9;12(9):2569. doi: 10.3390/cancers12092569 (PMC7565855; doi:10.3390/cancers12092569)
Supplement: Supplementary file 1 [file cancers-12-02569-s001.zip]

Archive with 4 entries (4 files):
- cancers-891715_ supplementary/Table S1.xlsx
- cancers-891715_ supplementary/Table S2.xls
- cancers-891715_ supplementary/Table S3.xls
- cancers-891715_ supplementary/Table S4.xlsx
