# Supplementary material for: The Value of Serum MicroRNA Expression Signature in Predicting Refractoriness to Bortezomib-Based Therapy in Multiple Myeloma Patients
Source: Cancers (Basel). 2020 Sep 9;12(9):2569. doi: 10.3390/cancers12092569 (PMC7565855; doi:10.3390/cancers12092569)
Supplement: Supplementary file 1 [file cancers-12-02569-s001.zip › cancers-891715_ supplementary/Table S1.xlsx]

## Sheet: prev treated vs untreated
The bolded miRNA are differentially expressed in bortezomib-sensitive and bortezomib-refractory MM patients
miRNA	Average expression - treatment naive	Average expression- previously treated	p-value	FDR
hsa-miR-106b-3p	-5.70023	-4.0059	0.00337506	0.305914
hsa-miR-328-3p	-2.89906	-3.48849	0.00595182	0.305914
hsa-miR-320d	0.45739	-0.517613	0.00906973	0.305914
hsa-miR-338-3p	-3.52538	-2.47975	0.00967348	0.305914
hsa-miR-26b-5p	-0.108801	0.586555	0.0098682	0.305914
hsa-miR-590-5p	-2.52363	-1.71559	0.018101	0.364526
hsa-miR-18b-5p	-3.09614	-2.01107	0.0200735	0.364526
hsa-miR-199a-3p	0.54003	-0.137509	0.0216363	0.364526
hsa-miR-197-3p	-1.56198	-2.15553	0.0221372	0.364526
hsa-miR-301a-3p	-4.12766	-3.05058	0.0235178	0.364526
hsa-miR-126-5p	0.16286	0.871775	0.0295126	0.390791
hsa-miR-30e-5p	0.444859	1.07262	0.0302548	0.390791
hsa-miR-199b-5p	-4.09698	-3.15307	0.0436894	0.520912
hsa-miR-143-3p	-1.21099	-0.25541	0.0518192	0.547856
hsa-miR-130b-3p	-1.68813	-2.29956	0.0588222	0.547856
hsa-miR-1227-3p	-5.93886	-8.62205	0.0589101	0.547856
hsa-miR-26a-5p	1.01166	1.59523	0.0600874	0.547856
hsa-miR-423-3p	-0.731537	-1.07741	0.0718758	0.608219
hsa-miR-222-3p	0.828815	-0.208478	0.0895493	0.608219
hsa-miR-1224-3p	-5.48435	-7.60602	0.089968	0.608219
hsa-miR-502-5p	-4.56821	-3.60392	0.0911373	0.608219
hsa-miR-375	-1.04932	-1.9877	0.0945876	0.608219
hsa-miR-30c-5p	-0.786206	-0.388939	0.100993	0.608219
hsa-miR-19a-3p	3.56758	4.07071	0.101852	0.608219
hsa-miR-215-5p	-2.64188	-1.76522	0.107929	0.608219
hsa-miR-496	-6.61675	-4.85883	0.109529	0.608219
hsa-miR-17-5p	1.6443	2.38093	0.11147	0.608219
hsa-miR-19b-3p	3.52969	4.07271	0.120777	0.608219
hsa-miR-320b	1.3357	0.621247	0.121487	0.608219
hsa-miR-21-5p	4.7469	4.34066	0.122578	0.608219
hsa-miR-374b-5p	-1.9989	-1.60049	0.129662	0.608219
hsa-miR-139-5p	-3.1949	-2.10493	0.135125	0.608219
hsa-miR-16-5p	5.51651	6.30428	0.137573	0.608219
hsa-miR-199a-5p	-1.9805	-3.07481	0.141359	0.608219
hsa-miR-320c	1.78472	1.09381	0.14393	0.608219
hsa-miR-128-3p	-2.99616	-3.48544	0.144684	0.608219
hsa-miR-30a-5p	-1.20741	-0.836962	0.145188	0.608219
hsa-miR-27a-5p	-2.29565	-1.12196	0.155397	0.633855
hsa-miR-451a	7.05782	7.78559	0.170047	0.675828
hsa-miR-345-5p	-0.398056	-1.03299	0.182979	0.69887
hsa-miR-15b-3p	-2.40956	-1.53381	0.190829	0.69887
hsa-miR-15b-5p	1.6203	1.99671	0.19273	0.69887
hsa-miR-93-5p	1.6365	2.17495	0.197126	0.69887
hsa-miR-598-3p	-4.4622	-5.19378	0.198389	0.69887
hsa-miR-140-5p	-3.49539	-2.91134	0.216924	0.747183
hsa-miR-424-5p	0.360878	0.669879	0.232339	0.782881
hsa-miR-10b-5p	-1.69565	-1.25657	0.240789	0.783513
hsa-miR-20a-5p	2.61733	3.14498	0.242636	0.783513
hsa-miR-423-5p	0.54284	0.232982	0.262615	0.790522
hsa-let-7g-3p	-4.83202	-5.67204	0.264801	0.790522
hsa-miR-16-2-3p	-2.02362	-1.28181	0.271421	0.790522
hsa-miR-22-3p	2.22094	1.62135	0.272225	0.790522
hsa-miR-181a-5p	-1.59268	-1.96376	0.285509	0.790522
hsa-miR-125b-5p	-1.59994	-1.11587	0.287812	0.790522
hsa-let-7g-5p	-0.253776	0.147605	0.289228	0.790522
hsa-let-7d-5p	-1.55713	-1.10472	0.289553	0.790522
hsa-miR-1972	-1.34456	-2.42026	0.29287	0.790522
hsa-miR-29a-3p	1.10646	0.618319	0.295808	0.790522
hsa-miR-221-3p	0.736488	0.351359	0.302398	0.794435
hsa-let-7a-5p	0.149079	0.41664	0.315316	0.803124
hsa-miR-130a-3p	0.0884274	-0.288785	0.32299	0.803124
hsa-miR-106b-5p	0.802902	1.18998	0.32563	0.803124
hsa-miR-101-3p	2.36019	2.77306	0.326431	0.803124
hsa-miR-326	-3.35349	-4.63922	0.335173	0.810282
hsa-miR-25-3p	2.57084	3.14072	0.340457	0.810282
hsa-let-7b-5p	1.4437	1.76162	0.34695	0.810282
hsa-miR-483-5p	-4.13105	-5.09551	0.364121	0.810282
hsa-miR-186-5p	-2.47604	-2.19262	0.366753	0.810282
hsa-miR-665	-0.639505	-1.40186	0.373129	0.810282
hsa-miR-488-5p	-6.40119	-7.35101	0.373157	0.810282
hsa-miR-376c-3p	-2.53594	-3.04876	0.37492	0.810282
hsa-miR-1260a	1.37137	0.872283	0.376389	0.810282
hsa-miR-191-5p	0.622245	0.786208	0.389868	0.812692
hsa-miR-361-5p	-1.24575	-1.45745	0.396487	0.812692
hsa-miR-502-3p	-3.18344	-2.78444	0.412614	0.812692
hsa-miR-139-3p	-5.79271	-6.58738	0.414209	0.812692
hsa-miR-376a-3p	-2.48082	-3.09587	0.417052	0.812692
hsa-miR-103a-3p	1.22882	1.49536	0.420373	0.812692
hsa-miR-146a-5p	0.570441	0.228257	0.431515	0.812692
hsa-miR-106a-5p	1.90555	2.2069	0.446986	0.812692
hsa-miR-30e-3p	-4.15029	-3.89208	0.447466	0.812692
hsa-miR-98-5p	-5.03834	-4.29679	0.449023	0.812692
hsa-miR-362-3p	-3.25644	-2.81238	0.454619	0.812692
hsa-miR-766-3p	-3.19405	-3.46455	0.46714	0.812692
hsa-miR-340-5p	-2.34571	-2.54454	0.471643	0.812692
hsa-miR-218-1-3p	-7.56819	-8.25545	0.474842	0.812692
hsa-miR-320a	2.62499	2.37376	0.476314	0.812692
hsa-miR-145-5p	-0.303234	0.000314619	0.477334	0.812692
hsa-miR-27b-3p	0.994899	1.32982	0.484386	0.812692
hsa-miR-29b-3p	-3.10308	-2.90002	0.487422	0.812692
hsa-miR-532-5p	-2.86842	-2.44438	0.494919	0.812692
hsa-miR-23a-3p	3.14816	3.26705	0.496326	0.812692
hsa-miR-27a-3p	2.25399	2.37773	0.497151	0.812692
hsa-miR-660-5p	-1.74945	-1.59201	0.498554	0.812692
hsa-miR-33a-5p	-1.95033	-2.48326	0.500133	0.812692
hsa-miR-627-5p	-5.2033	-5.48296	0.503345	0.812692
hsa-miR-10a-5p	-7.55499	-7.22393	0.522078	0.83167
hsa-miR-29c-3p	1.52008	1.25037	0.527986	0.83167
hsa-miR-28-3p	-3.26351	-2.82249	0.533096	0.83167
hsa-miR-1911-3p	-1.46365	-2.26069	0.536561	0.83167
hsa-miR-497-5p	-3.54374	-3.31063	0.566054	0.854591
hsa-miR-486-5p	3.84505	4.19195	0.574752	0.854591
hsa-miR-339-5p	-2.82678	-2.66736	0.589822	0.854591
hsa-miR-363-3p	-2.05773	-1.71381	0.59505	0.854591
hsa-miR-126-3p	2.6281	2.80881	0.598962	0.854591
hsa-miR-144-3p	3.01881	3.26231	0.601045	0.854591
hsa-let-7f-2-3p	-4.89871	-5.14271	0.626239	0.854591
hsa-miR-652-3p	-0.801448	-0.939489	0.628468	0.854591
hsa-miR-148b-3p	-0.424831	-0.572491	0.630836	0.854591
hsa-miR-142-5p	0.590412	0.504808	0.642912	0.854591
hsa-miR-331-3p	-2.94061	-3.0628	0.643735	0.854591
hsa-miR-409-3p	-4.95649	-5.5417	0.645215	0.854591
hsa-miR-223-3p	5.49237	5.64643	0.650732	0.854591
hsa-let-7e-5p	-1.56208	-1.78803	0.66186	0.854591
hsa-miR-532-3p	-3.07811	-2.83026	0.663314	0.854591
hsa-miR-584-5p	-3.30751	-3.57274	0.665164	0.854591
hsa-miR-34a-3p	-3.37364	-4.05817	0.672094	0.854591
hsa-miR-15a-5p	2.83868	2.98656	0.679895	0.854591
hsa-miR-505-3p	-3.15377	-2.99702	0.686193	0.854591
hsa-let-7i-5p	1.54607	1.67226	0.690288	0.854591
hsa-let-7d-3p	-0.710675	-0.831484	0.691642	0.854591
hsa-let-7c-5p	-0.969125	-0.868152	0.694746	0.854591
hsa-miR-32-5p	-0.996949	-0.856199	0.696621	0.854591
hsa-miR-425-5p	0.0284503	0.138909	0.701686	0.854591
hsa-miR-744-5p	-4.52796	-4.6669	0.707519	0.854591
hsa-miR-151a-3p	-1.45474	-1.34911	0.709767	0.854591
hsa-miR-210-3p	-2.70483	-2.96761	0.710657	0.854591
hsa-miR-1207-5p	-5.22984	-5.5775	0.715043	0.854591
hsa-miR-324-3p	-2.51018	-2.73154	0.728514	0.857783
hsa-miR-150-5p	0.442862	0.59545	0.731771	0.857783
hsa-miR-877-5p	-5.21408	-5.48517	0.742283	0.857783
hsa-miR-146b-5p	-3.87475	-4.16767	0.746322	0.857783
hsa-miR-18a-5p	-1.21465	-1.01791	0.748285	0.857783
hsa-miR-22-5p	-3.72698	-3.61772	0.752636	0.857783
hsa-miR-30b-5p	0.147544	0.236926	0.767747	0.868619
hsa-miR-2110	-4.47648	-4.66673	0.778067	0.869789
hsa-miR-142-3p	3.32896	3.40246	0.780004	0.869789
hsa-miR-193a-5p	-2.38854	-2.2826	0.789431	0.874013
hsa-miR-342-3p	-0.993265	-1.08127	0.809366	0.889729
hsa-miR-125a-5p	-1.68284	-1.5868	0.821077	0.896246
hsa-miR-181b-5p	-4.82322	-4.68267	0.834172	0.904172
hsa-miR-194-5p	-1.41449	-1.52023	0.851343	0.916376
hsa-miR-148a-3p	1.29916	1.2235	0.884014	0.942946
hsa-miR-214-3p	-4.64145	-4.54278	0.888194	0.942946
hsa-miR-574-3p	-4.64286	-4.58063	0.896021	0.944784
hsa-miR-624-5p	-1.87176	-1.9959	0.911852	0.95498
hsa-miR-107	0.635787	0.667377	0.929892	0.967337
hsa-miR-30d-5p	0.776851	0.753976	0.944702	0.970441
hsa-miR-122-5p	0.908388	0.863008	0.948053	0.970441
hsa-miR-185-5p	2.45116	2.42375	0.95462	0.970441
hsa-miR-24-3p	2.69698	2.68942	0.980498	0.986865
hsa-miR-92a-3p	4.13783	4.13947	0.997315	0.997315
