# Supplementary material for: The Value of Serum MicroRNA Expression Signature in Predicting Refractoriness to Bortezomib-Based Therapy in Multiple Myeloma Patients
Source: Cancers (Basel). 2020 Sep 9;12(9):2569. doi: 10.3390/cancers12092569 (PMC7565855; doi:10.3390/cancers12092569)
Supplement: Supplementary file 1 [file cancers-12-02569-s001.zip › cancers-891715_ supplementary/Table S2.xls]

## Sheet: Sheet0
© 2000-2020 QIAGEN. All rights reserved.
ID	Symbol	Expr Log Ratio	Source	Confidence	Symbol	Pathway
hsa-miR-122-5p	miR-122-5p (miRNAs w/seed GGAGUGU)	1,234	miRecords	Experimentally Observed	ADAM17	Axonal Guidance Signaling,Coronavirus Pathogenesis Pathway,ErbB4 Signaling,Inhibition of Matrix Metalloproteases,Neuregulin Signaling,Notch Signaling,Regulation Of The Epithelial Mesenchymal Transition In Development Pathway,Regulation of the Epithelial-Mesenchymal Transition Pathway,Role of Osteoblasts, Osteoclasts and Chondrocytes in Rheumatoid Arthritis
hsa-miR-122-5p	miR-122-5p (miRNAs w/seed GGAGUGU)	1,234	TargetScan Human,miRecords	Experimentally Observed,Moderate (predicted)	AKT3	14-3-3-mediated Signaling,Acute Myeloid Leukemia Signaling,Acute Phase Response Signaling,Adrenomedullin signaling pathway,AMPK Signaling,Amyloid Processing,Amyotrophic Lateral Sclerosis Signaling,Angiopoietin Signaling,Apelin Cardiac Fibroblast Signaling Pathway,Apelin Cardiomyocyte Signaling Pathway,Apelin Endothelial Signaling Pathway,Apelin Muscle Signaling Pathway,Axonal Guidance Signaling,B…
hsa-miR-122-5p	miR-122-5p (miRNAs w/seed GGAGUGU)	1,234	TargetScan Human,miRecords	Experimentally Observed,High (predicted)	CCNG1	p53 Signaling
hsa-miR-122-5p	miR-122-5p (miRNAs w/seed GGAGUGU)	1,234	miRecords	Experimentally Observed	CLDN18	Agranulocyte Adhesion and Diapedesis,Granulocyte Adhesion and Diapedesis,Leukocyte Extravasation Signaling,Sertoli Cell-Sertoli Cell Junction Signaling,Tight Junction Signaling
hsa-miR-122-5p	miR-122-5p (miRNAs w/seed GGAGUGU)	1,234	miRecords	Experimentally Observed	DSTYK	IL-15 Production,Sperm Motility
hsa-miR-122-5p	miR-122-5p (miRNAs w/seed GGAGUGU)	1,234	TargetScan Human,miRecords	Experimentally Observed,Moderate (predicted)	DUSP2	3-phosphoinositide Biosynthesis,3-phosphoinositide Degradation,D-myo-inositol (1,4,5,6)-Tetrakisphosphate Biosynthesis,D-myo-inositol (3,4,5,6)-tetrakisphosphate Biosynthesis,D-myo-inositol-5-phosphate Metabolism,ERK/MAPK Signaling,Protein Kinase A Signaling,Superpathway of Inositol Phosphate Compounds
hsa-miR-122-5p	miR-122-5p (miRNAs w/seed GGAGUGU)	1,234	miRecords	Experimentally Observed	EGLN3	HIF1α Signaling,Renal Cell Carcinoma Signaling
hsa-miR-122-5p	miR-122-5p (miRNAs w/seed GGAGUGU)	1,234	miRecords	Experimentally Observed	FOXP1	T Cell Exhaustion Signaling Pathway
hsa-miR-122-5p	miR-122-5p (miRNAs w/seed GGAGUGU)	1,234	Ingenuity Expert Findings,TargetScan Human,miRecords	Experimentally Observed,High (predicted)	GYS1	AMPK Signaling,Glycogen Biosynthesis II (from UDP-D-Glucose),Gαq Signaling,Insulin Receptor Signaling,PI3K/AKT Signaling,Protein Kinase A Signaling,α-Adrenergic Signaling
hsa-miR-122-5p	miR-122-5p (miRNAs w/seed GGAGUGU)	1,234	miRecords	Experimentally Observed	MAPK11	4-1BB Signaling in T Lymphocytes,Acute Phase Response Signaling,Adrenomedullin signaling pathway,AMPK Signaling,Amyloid Processing,Antioxidant Action of Vitamin C,Apelin Adipocyte Signaling Pathway,Apelin Cardiomyocyte Signaling Pathway,April Mediated Signaling,ATM Signaling,B Cell Activating Factor Signaling,B Cell Receptor Signaling,BMP signaling pathway,Cardiac Hypertrophy Signaling,Cardiac Hy…
hsa-miR-122-5p	miR-122-5p (miRNAs w/seed GGAGUGU)	1,234	miRecords	Experimentally Observed	MECP2	DNA Methylation and Transcriptional Repression Signaling
hsa-miR-122-5p	miR-122-5p (miRNAs w/seed GGAGUGU)	1,234	miRecords	Experimentally Observed	NFATC1	April Mediated Signaling,Axonal Guidance Signaling,B Cell Activating Factor Signaling,B Cell Receptor Signaling,Calcium Signaling,Cardiac Hypertrophy Signaling (Enhanced),CD28 Signaling in T Helper Cells,ERK/MAPK Signaling,fMLP Signaling in Neutrophils,Glucocorticoid Receptor Signaling,Gαq Signaling,iCOS-iCOSL Signaling in T Helper Cells,IL-4 Signaling,IL-7 Signaling Pathway,Natural Killer Cell S…
hsa-miR-122-5p	miR-122-5p (miRNAs w/seed GGAGUGU)	1,234	TargetScan Human,miRecords	Experimentally Observed,Moderate (predicted)	NUMBL	Notch Signaling
hsa-miR-122-5p	miR-122-5p (miRNAs w/seed GGAGUGU)	1,234	miRecords	Experimentally Observed	OSMR	Acute Phase Response Signaling,Oncostatin M Signaling,Role of JAK family kinases in IL-6-type Cytokine Signaling
hsa-miR-122-5p	miR-122-5p (miRNAs w/seed GGAGUGU)	1,234	miRecords	Experimentally Observed	RABIF	Molecular Mechanisms of Cancer
hsa-miR-130a-3p	miR-130a-3p (and other miRNAs w/seed AGUGCAA)	-0,549	TarBase,TargetScan Human,miRecords	Experimentally Observed,Moderate (predicted)	CSF1	Altered T Cell and B Cell Signaling in Rheumatoid Arthritis,Atherosclerosis Signaling,Hematopoiesis from Multipotent Stem Cells,Hematopoiesis from Pluripotent Stem Cells,Hepatic Fibrosis / Hepatic Stellate Cell Activation,Macropinocytosis Signaling,MSP-RON Signaling Pathway,Role of Macrophages, Fibroblasts and Endothelial Cells in Rheumatoid Arthritis,Role of Osteoblasts, Osteoclasts and Chondroc…
hsa-miR-130a-3p	miR-130a-3p (and other miRNAs w/seed AGUGCAA)	-0,549	Ingenuity Expert Findings	Experimentally Observed	SMAD4	Antiproliferative Role of TOB in T Cell Signaling,BMP signaling pathway,Cardiomyocyte Differentiation via BMP Receptors,Cell Cycle: G1/S Checkpoint Regulation,Chronic Myeloid Leukemia Signaling,Colorectal Cancer Metastasis Signaling,Coronavirus Pathogenesis Pathway,Factors Promoting Cardiogenesis in Vertebrates,FAT10 Cancer Signaling Pathway,Glucocorticoid Receptor Signaling,Hepatic Fibrosis / He…
hsa-miR-143-3p	miR-143-3p (and other miRNAs w/seed GAGAUGA)	1,013	Ingenuity Expert Findings,TargetScan Human	Experimentally Observed,Moderate (predicted)	BCL2	Adrenomedullin signaling pathway,Amyotrophic Lateral Sclerosis Signaling,Apoptosis Signaling,Autophagy,BEX2 Signaling Pathway,Ceramide Signaling,Coronavirus Pathogenesis Pathway,Cytotoxic T Lymphocyte-mediated Apoptosis of Target Cells,Death Receptor Signaling,Docosahexaenoic Acid (DHA) Signaling,EIF2 Signaling,Estrogen Receptor Signaling,Glucocorticoid Receptor Signaling,Hepatic Fibrosis / Hepat…
hsa-miR-143-3p	miR-143-3p (and other miRNAs w/seed GAGAUGA)	1,013	miRecords	Experimentally Observed	DNMT3A	DNA Methylation and Transcriptional Repression Signaling,Sumoylation Pathway
hsa-miR-143-3p	miR-143-3p (and other miRNAs w/seed GAGAUGA)	1,013	Ingenuity Expert Findings,TargetScan Human	Experimentally Observed,High (predicted)	IGFBP5	Hepatic Fibrosis / Hepatic Stellate Cell Activation,IGF-1 Signaling,VDR/RXR Activation
hsa-miR-143-3p	miR-143-3p (and other miRNAs w/seed GAGAUGA)	1,013	Ingenuity Expert Findings,TargetScan Human,miRecords	Experimentally Observed,Moderate (predicted)	KRAS	14-3-3-mediated Signaling,Actin Cytoskeleton Signaling,Actin Nucleation by ARP-WASP Complex,Acute Myeloid Leukemia Signaling,Acute Phase Response Signaling,Adrenomedullin signaling pathway,Agrin Interactions at Neuromuscular Junction,Aldosterone Signaling in Epithelial Cells,Angiopoietin Signaling,Antiproliferative Role of Somatostatin Receptor 2,Apelin Endothelial Signaling Pathway,Apoptosis Sig…
hsa-miR-143-3p	miR-143-3p (and other miRNAs w/seed GAGAUGA)	1,013	TarBase	Experimentally Observed	MAPK12	14-3-3-mediated Signaling,4-1BB Signaling in T Lymphocytes,Activation of IRF by Cytosolic Pattern Recognition Receptors,Acute Phase Response Signaling,Adrenomedullin signaling pathway,Agrin Interactions at Neuromuscular Junction,AMPK Signaling,Amyloid Processing,Antioxidant Action of Vitamin C,Apelin Adipocyte Signaling Pathway,Apelin Cardiomyocyte Signaling Pathway,Apelin Endothelial Signaling P…
hsa-miR-143-3p	miR-143-3p (and other miRNAs w/seed GAGAUGA)	1,013	Ingenuity Expert Findings,TarBase,TargetScan Human,miRecords	Experimentally Observed,Moderate (predicted)	MAPK7	Adrenomedullin signaling pathway,Apelin Adipocyte Signaling Pathway,Apelin Cardiomyocyte Signaling Pathway,Cardiac Hypertrophy Signaling (Enhanced),CDK5 Signaling,Cholecystokinin/Gastrin-mediated Signaling,Endocannabinoid Developing Neuron Pathway,Endocannabinoid Neuronal Synapse Pathway,Endothelin-1 Signaling,ERK5 Signaling,Gap Junction Signaling,GNRH Signaling,Gα12/13 Signaling,Inhibition of AR…
hsa-miR-143-3p	miR-143-3p (and other miRNAs w/seed GAGAUGA)	1,013	Ingenuity Expert Findings	Experimentally Observed	MDM2	Aryl Hydrocarbon Receptor Signaling,ATM Signaling,BAG2 Signaling Pathway,Bladder Cancer Signaling,Cancer Drug Resistance By Drug Efflux,Cell Cycle: G1/S Checkpoint Regulation,Cell Cycle: G2/M DNA Damage Checkpoint Regulation,Chronic Myeloid Leukemia Signaling,Clathrin-mediated Endocytosis Signaling,Glioblastoma Multiforme Signaling,Glioma Signaling,HER-2 Signaling in Breast Cancer,HIF1α Signaling…
hsa-miR-143-3p	miR-143-3p (and other miRNAs w/seed GAGAUGA)	1,013	Ingenuity Expert Findings	Experimentally Observed	PLK1	Cell Cycle: G2/M DNA Damage Checkpoint Regulation,Kinetochore Metaphase Signaling Pathway,Mitotic Roles of Polo-Like Kinase,Pyridoxal 5'-phosphate Salvage Pathway,Role of BRCA1 in DNA Damage Response,Role of CHK Proteins in Cell Cycle Checkpoint Control,Salvage Pathways of Pyrimidine Ribonucleotides
hsa-miR-143-3p	miR-143-3p (and other miRNAs w/seed GAGAUGA)	1,013	Ingenuity Expert Findings	Experimentally Observed	PRC1	Mitotic Roles of Polo-Like Kinase
hsa-miR-143-3p	miR-143-3p (and other miRNAs w/seed GAGAUGA)	1,013	Ingenuity Expert Findings	Experimentally Observed	TOP2A	Cell Cycle Control of Chromosomal Replication,Cell Cycle: G2/M DNA Damage Checkpoint Regulation,NER Pathway
hsa-miR-148a-3p	miR-148a-3p (and other miRNAs w/seed CAGUGCA)	1,135	Ingenuity Expert Findings,TargetScan Human	Experimentally Observed,High (predicted)	CCKBR	Breast Cancer Regulation by Stathmin1,Cholecystokinin/Gastrin-mediated Signaling,JAK/Stat Signaling
hsa-miR-148a-3p	miR-148a-3p (and other miRNAs w/seed CAGUGCA)	1,135	TargetScan Human,miRecords	Experimentally Observed,High (predicted)	DNMT1	DNA Methylation and Transcriptional Repression Signaling,Systemic Lupus Erythematosus In T Cell Signaling Pathway
hsa-miR-148a-3p	miR-148a-3p (and other miRNAs w/seed CAGUGCA)	1,135	TarBase,miRecords	Experimentally Observed	DNMT3B	DNA Methylation and Transcriptional Repression Signaling,HOTAIR Regulatory Pathway
hsa-miR-148a-3p	miR-148a-3p (and other miRNAs w/seed CAGUGCA)	1,135	Ingenuity Expert Findings,TargetScan Human	Experimentally Observed,Moderate (predicted)	DUSP1	3-phosphoinositide Biosynthesis,3-phosphoinositide Degradation,Aldosterone Signaling in Epithelial Cells,cAMP-mediated signaling,D-myo-inositol (1,4,5,6)-Tetrakisphosphate Biosynthesis,D-myo-inositol (3,4,5,6)-tetrakisphosphate Biosynthesis,D-myo-inositol-5-phosphate Metabolism,ERK/MAPK Signaling,G-Protein Coupled Receptor Signaling,Glucocorticoid Receptor Signaling,p38 MAPK Signaling,Protein Kin…
hsa-miR-148a-3p	miR-148a-3p (and other miRNAs w/seed CAGUGCA)	1,135	Ingenuity Expert Findings	Experimentally Observed	HOTAIR	HOTAIR Regulatory Pathway
hsa-miR-148a-3p	miR-148a-3p (and other miRNAs w/seed CAGUGCA)	1,135	TargetScan Human,miRecords	Experimentally Observed,High (predicted)	RPS6KA5	Bladder Cancer Signaling,Cardiac Hypertrophy Signaling (Enhanced),CNTF Signaling,ERK/MAPK Signaling,ERK5 Signaling,FGF Signaling,FLT3 Signaling in Hematopoietic Progenitor Cells,Growth Hormone Signaling,ILK Signaling,Insulin Secretion Signaling Pathway,Melanocyte Development and Pigmentation Signaling,mTOR Signaling,NGF Signaling,Opioid Signaling Pathway,p38 MAPK Signaling,PFKFB4 Signaling Pathwa…
hsa-miR-181a-5p	miR-181a-5p (and other miRNAs w/seed ACAUUCA)	-0,822	miRecords	Experimentally Observed	AICDA	Primary Immunodeficiency Signaling,Salvage Pathways of Pyrimidine Deoxyribonucleotides,Salvage Pathways of Pyrimidine Ribonucleotides
hsa-miR-181a-5p	miR-181a-5p (and other miRNAs w/seed ACAUUCA)	-0,822	Ingenuity Expert Findings,TarBase,TargetScan Human,miRecords	Experimentally Observed,Moderate (predicted)	BCL2	Adrenomedullin signaling pathway,Amyotrophic Lateral Sclerosis Signaling,Apoptosis Signaling,Autophagy,BEX2 Signaling Pathway,Ceramide Signaling,Coronavirus Pathogenesis Pathway,Cytotoxic T Lymphocyte-mediated Apoptosis of Target Cells,Death Receptor Signaling,Docosahexaenoic Acid (DHA) Signaling,EIF2 Signaling,Estrogen Receptor Signaling,Glucocorticoid Receptor Signaling,Hepatic Fibrosis / Hepat…
hsa-miR-181a-5p	miR-181a-5p (and other miRNAs w/seed ACAUUCA)	-0,822	TarBase,TargetScan Human,miRecords	Experimentally Observed,Moderate (predicted)	CD69	Crosstalk between Dendritic Cells and Natural Killer Cells
hsa-miR-181a-5p	miR-181a-5p (and other miRNAs w/seed ACAUUCA)	-0,822	miRecords	Experimentally Observed	CDKN1B	14-3-3-mediated Signaling,Antiproliferative Role of Somatostatin Receptor 2,Antiproliferative Role of TOB in T Cell Signaling,Aryl Hydrocarbon Receptor Signaling,Breast Cancer Regulation by Stathmin1,Cell Cycle: G1/S Checkpoint Regulation,Chronic Myeloid Leukemia Signaling,Cyclins and Cell Cycle Regulation,Endocannabinoid Cancer Inhibition Pathway,Endocannabinoid Developing Neuron Pathway,ErbB2-E…
hsa-miR-181a-5p	miR-181a-5p (and other miRNAs w/seed ACAUUCA)	-0,822	miRecords	Experimentally Observed	CDX2	Role of NANOG in Mammalian Embryonic Stem Cell Pluripotency,Role of Oct4 in Mammalian Embryonic Stem Cell Pluripotency,Transcriptional Regulatory Network in Embryonic Stem Cells
hsa-miR-181a-5p	miR-181a-5p (and other miRNAs w/seed ACAUUCA)	-0,822	miRecords	Experimentally Observed	ESR1	Aryl Hydrocarbon Receptor Signaling,eNOS Signaling,ERK/MAPK Signaling,Estrogen Receptor Signaling,Estrogen-Dependent Breast Cancer Signaling,Estrogen-mediated S-phase Entry,Glucocorticoid Receptor Signaling,Hepatic Cholestasis,HOTAIR Regulatory Pathway,RhoGDI Signaling,Systemic Lupus Erythematosus In T Cell Signaling Pathway
hsa-miR-181a-5p	miR-181a-5p (and other miRNAs w/seed ACAUUCA)	-0,822	TargetScan Human,miRecords	Experimentally Observed,Moderate (predicted)	GATA6	Role of NANOG in Mammalian Embryonic Stem Cell Pluripotency,Thrombin Signaling,Transcriptional Regulatory Network in Embryonic Stem Cells
hsa-miR-181a-5p	miR-181a-5p (and other miRNAs w/seed ACAUUCA)	-0,822	TarBase,miRecords	Experimentally Observed	GRIA2	Amyotrophic Lateral Sclerosis Signaling,Calcium Signaling,CREB Signaling in Neurons,Endocannabinoid Neuronal Synapse Pathway,Gap Junction Signaling,Glutamate Receptor Signaling,Neuropathic Pain Signaling In Dorsal Horn Neurons,Synaptic Long Term Depression,Synaptic Long Term Potentiation,Synaptogenesis Signaling Pathway
hsa-miR-181a-5p	miR-181a-5p (and other miRNAs w/seed ACAUUCA)	-0,822	TargetScan Human,miRecords	Experimentally Observed,Moderate (predicted)	KRAS	14-3-3-mediated Signaling,Actin Cytoskeleton Signaling,Actin Nucleation by ARP-WASP Complex,Acute Myeloid Leukemia Signaling,Acute Phase Response Signaling,Adrenomedullin signaling pathway,Agrin Interactions at Neuromuscular Junction,Aldosterone Signaling in Epithelial Cells,Angiopoietin Signaling,Antiproliferative Role of Somatostatin Receptor 2,Apelin Endothelial Signaling Pathway,Apoptosis Sig…
hsa-miR-181a-5p	miR-181a-5p (and other miRNAs w/seed ACAUUCA)	-0,822	Ingenuity Expert Findings	Experimentally Observed	MMP14	Agranulocyte Adhesion and Diapedesis,Axonal Guidance Signaling,Bladder Cancer Signaling,Colorectal Cancer Metastasis Signaling,Estrogen Receptor Signaling,Granulocyte Adhesion and Diapedesis,HIF1α Signaling,HOTAIR Regulatory Pathway,Inhibition of Matrix Metalloproteases,Leukocyte Extravasation Signaling,Role of Osteoblasts, Osteoclasts and Chondrocytes in Rheumatoid Arthritis
hsa-miR-181a-5p	miR-181a-5p (and other miRNAs w/seed ACAUUCA)	-0,822	miRecords	Experimentally Observed	NLK	Molecular Mechanisms of Cancer,Role of Macrophages, Fibroblasts and Endothelial Cells in Rheumatoid Arthritis,Wnt/β-catenin Signaling
hsa-miR-181a-5p	miR-181a-5p (and other miRNAs w/seed ACAUUCA)	-0,822	miRecords	Experimentally Observed	NOTCH4	Epithelial Adherens Junction Signaling,Notch Signaling,Regulation of the Epithelial-Mesenchymal Transition Pathway,Th1 and Th2 Activation Pathway,Th1 Pathway,Th2 Pathway
hsa-miR-181a-5p	miR-181a-5p (and other miRNAs w/seed ACAUUCA)	-0,822	TarBase,miRecords	Experimentally Observed	TCL1A	Role of NANOG in Mammalian Embryonic Stem Cell Pluripotency
hsa-miR-181a-5p	miR-181a-5p (and other miRNAs w/seed ACAUUCA)	-0,822	miRecords	Experimentally Observed	TIMP3	Glioma Invasiveness Signaling,Inhibition of Matrix Metalloproteases,Leukocyte Extravasation Signaling,Oncostatin M Signaling,Osteoarthritis Pathway
hsa-miR-181a-5p	miR-181a-5p (and other miRNAs w/seed ACAUUCA)	-0,822	TarBase,miRecords	Experimentally Observed	TRA	Allograft Rejection Signaling,Altered T Cell and B Cell Signaling in Rheumatoid Arthritis,Antiproliferative Role of TOB in T Cell Signaling,Autoimmune Thyroid Disease Signaling,Calcium-induced T Lymphocyte Apoptosis,CCR5 Signaling in Macrophages,CD28 Signaling in T Helper Cells,Cdc42 Signaling,Communication between Innate and Adaptive Immune Cells,CTLA4 Signaling in Cytotoxic T Lymphocytes,Cytoto…
hsa-miR-191-5p	miR-191-5p (and other miRNAs w/seed AACGGAA)	-0,682	Ingenuity Expert Findings	Experimentally Observed	Ccl9	Agranulocyte Adhesion and Diapedesis,Communication between Innate and Adaptive Immune Cells,Granulocyte Adhesion and Diapedesis
hsa-miR-191-5p	miR-191-5p (and other miRNAs w/seed AACGGAA)	-0,682	Ingenuity Expert Findings	Experimentally Observed	CRP	Acute Phase Response Signaling,IL-17 Signaling,IL-6 Signaling,Neuroinflammation Signaling Pathway
hsa-miR-191-5p	miR-191-5p (and other miRNAs w/seed AACGGAA)	-0,682	Ingenuity Expert Findings	Experimentally Observed	IL6	Activation of IRF by Cytosolic Pattern Recognition Receptors,Acute Phase Response Signaling,Airway Pathology in Chronic Obstructive Pulmonary Disease,Altered T Cell and B Cell Signaling in Rheumatoid Arthritis,Apelin Cardiac Fibroblast Signaling Pathway,Aryl Hydrocarbon Receptor Signaling,Atherosclerosis Signaling,Cardiac Hypertrophy Signaling,Cardiac Hypertrophy Signaling (Enhanced),Colorectal C…
hsa-miR-191-5p	miR-191-5p (and other miRNAs w/seed AACGGAA)	-0,682	Ingenuity Expert Findings	Experimentally Observed	TLR3	Altered T Cell and B Cell Signaling in Rheumatoid Arthritis,Colorectal Cancer Metastasis Signaling,Communication between Innate and Adaptive Immune Cells,Crosstalk between Dendritic Cells and Natural Killer Cells,Dendritic Cell Maturation,LXR/RXR Activation,Necroptosis Signaling Pathway,Neuroinflammation Signaling Pathway,NF-κB Signaling,Phagosome Formation,Role of Macrophages, Fibroblasts and En…
hsa-miR-215-5p	miR-192-5p (and other miRNAs w/seed UGACCUA)	1,755	TargetScan Human,miRecords	Experimentally Observed,Moderate (predicted)	DHFR	Aryl Hydrocarbon Receptor Signaling,dTMP De Novo Biosynthesis
hsa-miR-215-5p	miR-192-5p (and other miRNAs w/seed UGACCUA)	1,755	Ingenuity Expert Findings	Experimentally Observed	ZEB1	ATM Signaling,PEDF Signaling,Regulation Of The Epithelial Mesenchymal Transition By Growth Factors Pathway,Regulation of the Epithelial-Mesenchymal Transition Pathway,Sumoylation Pathway
hsa-miR-19b-3p	miR-19b-3p (and other miRNAs w/seed GUGCAAA)	0,754	miRecords	Experimentally Observed	BCL2L11	Apoptosis Signaling,Coronavirus Pathogenesis Pathway,Molecular Mechanisms of Cancer,Myc Mediated Apoptosis Signaling,PTEN Signaling,Sirtuin Signaling Pathway,Systemic Lupus Erythematosus In B Cell Signaling Pathway
hsa-miR-19b-3p	miR-19b-3p (and other miRNAs w/seed GUGCAAA)	0,754	TargetScan Human,miRecords	Experimentally Observed,High (predicted)	BMPR2	Adipogenesis pathway,BMP signaling pathway,Cardiac Hypertrophy Signaling (Enhanced),Cardiomyocyte Differentiation via BMP Receptors,Epithelial Adherens Junction Signaling,Factors Promoting Cardiogenesis in Vertebrates,FAT10 Cancer Signaling Pathway,Hepatic Fibrosis Signaling Pathway,Human Embryonic Stem Cell Pluripotency,Iron homeostasis signaling pathway,Molecular Mechanisms of Cancer,Mouse Embr…
hsa-miR-19b-3p	miR-19b-3p (and other miRNAs w/seed GUGCAAA)	0,754	TargetScan Human,miRecords	Experimentally Observed,Moderate (predicted)	CCN2	Apelin Cardiac Fibroblast Signaling Pathway,Hepatic Fibrosis / Hepatic Stellate Cell Activation,Hepatic Fibrosis Signaling Pathway,IGF-1 Signaling,Role of Tissue Factor in Cancer
hsa-miR-19b-3p	miR-19b-3p (and other miRNAs w/seed GUGCAAA)	0,754	TargetScan Human,miRecords	Experimentally Observed,High (predicted)	CCND1	Acute Myeloid Leukemia Signaling,AMPK Signaling,Androgen Signaling,Aryl Hydrocarbon Receptor Signaling,BEX2 Signaling Pathway,Bladder Cancer Signaling,Breast Cancer Regulation by Stathmin1,Cell Cycle Regulation by BTG Family Proteins,Cell Cycle: G1/S Checkpoint Regulation,Chronic Myeloid Leukemia Signaling,Colorectal Cancer Metastasis Signaling,Coronavirus Pathogenesis Pathway,Cyclins and Cell Cy…
hsa-miR-19b-3p	miR-19b-3p (and other miRNAs w/seed GUGCAAA)	0,754	miRecords	Experimentally Observed	ERBB4	Agrin Interactions at Neuromuscular Junction,ErbB Signaling,ErbB4 Signaling,IL-15 Production,Neuregulin Signaling,Sperm Motility
hsa-miR-19b-3p	miR-19b-3p (and other miRNAs w/seed GUGCAAA)	0,754	TargetScan Human,miRecords	Experimentally Observed,High (predicted)	ESR1	Aryl Hydrocarbon Receptor Signaling,eNOS Signaling,ERK/MAPK Signaling,Estrogen Receptor Signaling,Estrogen-Dependent Breast Cancer Signaling,Estrogen-mediated S-phase Entry,Glucocorticoid Receptor Signaling,Hepatic Cholestasis,HOTAIR Regulatory Pathway,RhoGDI Signaling,Systemic Lupus Erythematosus In T Cell Signaling Pathway
hsa-miR-19b-3p	miR-19b-3p (and other miRNAs w/seed GUGCAAA)	0,754	Ingenuity Expert Findings,TarBase,TargetScan Human,miRecords	Experimentally Observed,High (predicted)	PTEN	3-phosphoinositide Biosynthesis,3-phosphoinositide Degradation,B Cell Receptor Signaling,BEX2 Signaling Pathway,Cancer Drug Resistance By Drug Efflux,Cardiac Hypertrophy Signaling (Enhanced),D-myo-inositol (1,3,4)-trisphosphate Biosynthesis,D-myo-inositol (1,4,5,6)-Tetrakisphosphate Biosynthesis,D-myo-inositol (3,4,5,6)-tetrakisphosphate Biosynthesis,D-myo-inositol-5-phosphate Metabolism,Endometr…
hsa-miR-19b-3p	miR-19b-3p (and other miRNAs w/seed GUGCAAA)	0,754	TargetScan Human,miRecords	Experimentally Observed,Moderate (predicted)	THBS1	Bladder Cancer Signaling,Inhibition of Angiogenesis by TSP1,p53 Signaling,Synaptogenesis Signaling Pathway
hsa-miR-29b-3p	miR-29b-3p (and other miRNAs w/seed AGCACCA)	0,630	miRecords	Experimentally Observed	ACVR2A	Cardiac Hypertrophy Signaling (Enhanced),Epithelial Adherens Junction Signaling,Factors Promoting Cardiogenesis in Vertebrates,FAT10 Cancer Signaling Pathway,Hepatic Fibrosis Signaling Pathway,Neuroinflammation Signaling Pathway,PPARα/RXRα Activation,Pyridoxal 5'-phosphate Salvage Pathway,Salvage Pathways of Pyrimidine Ribonucleotides,Senescence Pathway,T Cell Exhaustion Signaling Pathway,TGF-β S…
hsa-miR-29b-3p	miR-29b-3p (and other miRNAs w/seed AGCACCA)	0,630	Ingenuity Expert Findings	Experimentally Observed	ARPC3	Actin Cytoskeleton Signaling,Actin Nucleation by ARP-WASP Complex,Axonal Guidance Signaling,CD28 Signaling in T Helper Cells,Cdc42 Signaling,Clathrin-mediated Endocytosis Signaling,Ephrin Receptor Signaling,Epithelial Adherens Junction Signaling,Fcγ Receptor-mediated Phagocytosis in Macrophages and Monocytes,fMLP Signaling in Neutrophils,Integrin Signaling,Rac Signaling,Reelin Signaling in Neuron…
hsa-miR-29b-3p	miR-29b-3p (and other miRNAs w/seed AGCACCA)	0,630	Ingenuity Expert Findings,TarBase,TargetScan Human,miRecords	Experimentally Observed,Moderate (predicted)	BACE1	Amyloid Processing,Mitochondrial Dysfunction,Neuroinflammation Signaling Pathway
hsa-miR-29b-3p	miR-29b-3p (and other miRNAs w/seed AGCACCA)	0,630	Ingenuity Expert Findings,TargetScan Human,miRecords	Experimentally Observed,High (predicted)	CDC42	Actin Cytoskeleton Signaling,Actin Nucleation by ARP-WASP Complex,Agrin Interactions at Neuromuscular Junction,Axonal Guidance Signaling,B Cell Receptor Signaling,Cardiac Hypertrophy Signaling,CD28 Signaling in T Helper Cells,Cdc42 Signaling,Cholecystokinin/Gastrin-mediated Signaling,Clathrin-mediated Endocytosis Signaling,Colorectal Cancer Metastasis Signaling,CXCR4 Signaling,Ephrin A Signaling,…
hsa-miR-29b-3p	miR-29b-3p (and other miRNAs w/seed AGCACCA)	0,630	TargetScan Human,miRecords	Experimentally Observed,High (predicted)	CDK6	Aryl Hydrocarbon Receptor Signaling,Breast Cancer Regulation by Stathmin1,Cell Cycle Control of Chromosomal Replication,Cell Cycle: G1/S Checkpoint Regulation,Chronic Myeloid Leukemia Signaling,Cyclins and Cell Cycle Regulation,Glioblastoma Multiforme Signaling,Glioma Signaling,HER-2 Signaling in Breast Cancer,Hereditary Breast Cancer Signaling,Molecular Mechanisms of Cancer,Non-Small Cell Lung C…
hsa-miR-29b-3p	miR-29b-3p (and other miRNAs w/seed AGCACCA)	0,630	Ingenuity Expert Findings,TarBase,TargetScan Human,miRecords	Experimentally Observed,High (predicted)	COL1A1	Apelin Liver Signaling Pathway,Atherosclerosis Signaling,Dendritic Cell Maturation,GP6 Signaling Pathway,Hepatic Fibrosis / Hepatic Stellate Cell Activation,Hepatic Fibrosis Signaling Pathway,HOTAIR Regulatory Pathway,IL-6 Signaling,Intrinsic Prothrombin Activation Pathway,Natural Killer Cell Signaling,Role of Osteoblasts, Osteoclasts and Chondrocytes in Rheumatoid Arthritis
hsa-miR-29b-3p	miR-29b-3p (and other miRNAs w/seed AGCACCA)	0,630	Ingenuity Expert Findings,TarBase,TargetScan Human,miRecords	Experimentally Observed,High (predicted)	COL1A2	Apelin Liver Signaling Pathway,Atherosclerosis Signaling,Dendritic Cell Maturation,GP6 Signaling Pathway,Hepatic Fibrosis / Hepatic Stellate Cell Activation,Hepatic Fibrosis Signaling Pathway,HOTAIR Regulatory Pathway,Intrinsic Prothrombin Activation Pathway,Natural Killer Cell Signaling
hsa-miR-29b-3p	miR-29b-3p (and other miRNAs w/seed AGCACCA)	0,630	TarBase,TargetScan Human,miRecords	Experimentally Observed,High (predicted)	COL3A1	Apelin Liver Signaling Pathway,Atherosclerosis Signaling,Dendritic Cell Maturation,GP6 Signaling Pathway,Hepatic Fibrosis / Hepatic Stellate Cell Activation,Hepatic Fibrosis Signaling Pathway,Intrinsic Prothrombin Activation Pathway,Natural Killer Cell Signaling
hsa-miR-29b-3p	miR-29b-3p (and other miRNAs w/seed AGCACCA)	0,630	TargetScan Human,miRecords	Experimentally Observed,High (predicted)	COL5A3	Apelin Liver Signaling Pathway,Atherosclerosis Signaling,Dendritic Cell Maturation,GP6 Signaling Pathway,Hepatic Fibrosis / Hepatic Stellate Cell Activation,Hepatic Fibrosis Signaling Pathway,Intrinsic Prothrombin Activation Pathway,Natural Killer Cell Signaling
hsa-miR-29b-3p	miR-29b-3p (and other miRNAs w/seed AGCACCA)	0,630	TarBase,miRecords	Experimentally Observed	DNMT3A	DNA Methylation and Transcriptional Repression Signaling,Sumoylation Pathway
hsa-miR-29b-3p	miR-29b-3p (and other miRNAs w/seed AGCACCA)	0,630	TarBase,TargetScan Human,miRecords	Experimentally Observed,High (predicted)	DNMT3B	DNA Methylation and Transcriptional Repression Signaling,HOTAIR Regulatory Pathway
hsa-miR-29b-3p	miR-29b-3p (and other miRNAs w/seed AGCACCA)	0,630	TargetScan Human,miRecords	Experimentally Observed,Moderate (predicted)	DUSP2	3-phosphoinositide Biosynthesis,3-phosphoinositide Degradation,D-myo-inositol (1,4,5,6)-Tetrakisphosphate Biosynthesis,D-myo-inositol (3,4,5,6)-tetrakisphosphate Biosynthesis,D-myo-inositol-5-phosphate Metabolism,ERK/MAPK Signaling,Protein Kinase A Signaling,Superpathway of Inositol Phosphate Compounds
hsa-miR-29b-3p	miR-29b-3p (and other miRNAs w/seed AGCACCA)	0,630	Ingenuity Expert Findings,TargetScan Human	Experimentally Observed,Moderate (predicted)	EOMES	T Cell Exhaustion Signaling Pathway,Transcriptional Regulatory Network in Embryonic Stem Cells
hsa-miR-29b-3p	miR-29b-3p (and other miRNAs w/seed AGCACCA)	0,630	Ingenuity Expert Findings,TargetScan Human	Experimentally Observed,High (predicted)	GPR37	Adrenomedullin signaling pathway,Breast Cancer Regulation by Stathmin1,Cellular Effects of Sildenafil (Viagra),GABA Receptor Signaling,Neuropathic Pain Signaling In Dorsal Horn Neurons,Parkinson's Signaling
hsa-miR-29b-3p	miR-29b-3p (and other miRNAs w/seed AGCACCA)	0,630	Ingenuity Expert Findings,TargetScan Human,miRecords	Experimentally Observed,Moderate (predicted)	HDAC4	Adipogenesis pathway,Apelin Endothelial Signaling Pathway,Calcium Signaling,Cardiac Hypertrophy Signaling (Enhanced),Cell Cycle: G1/S Checkpoint Regulation,Chronic Myeloid Leukemia Signaling,Cyclins and Cell Cycle Regulation,Hereditary Breast Cancer Signaling,Huntington's Disease Signaling,Osteoarthritis Pathway,Phospholipase C Signaling,Role of NFAT in Cardiac Hypertrophy,Telomerase Signaling,Xe…
hsa-miR-29b-3p	miR-29b-3p (and other miRNAs w/seed AGCACCA)	0,630	Ingenuity Expert Findings,TarBase,TargetScan Human,miRecords	Experimentally Observed,Moderate (predicted)	LAMC1	Agrin Interactions at Neuromuscular Junction,CDK5 Signaling,GP6 Signaling Pathway
hsa-miR-29b-3p	miR-29b-3p (and other miRNAs w/seed AGCACCA)	0,630	Ingenuity Expert Findings,TargetScan Human	Experimentally Observed,Moderate (predicted)	MAPRE2	Remodeling of Epithelial Adherens Junctions
hsa-miR-29b-3p	miR-29b-3p (and other miRNAs w/seed AGCACCA)	0,630	Ingenuity Expert Findings,TarBase,TargetScan Human,miRecords	Experimentally Observed,High (predicted)	MCL1	Apoptosis Signaling,IL-6 Signaling,IL-7 Signaling Pathway,Myc Mediated Apoptosis Signaling,PI3K/AKT Signaling,Systemic Lupus Erythematosus In B Cell Signaling Pathway
hsa-miR-29b-3p	miR-29b-3p (and other miRNAs w/seed AGCACCA)	0,630	Ingenuity Expert Findings,TargetScan Human	Experimentally Observed,Moderate (predicted)	PDGFA	Actin Cytoskeleton Signaling,Atherosclerosis Signaling,Axonal Guidance Signaling,Clathrin-mediated Endocytosis Signaling,Ephrin Receptor Signaling,Glioblastoma Multiforme Signaling,Glioma Signaling,Hepatic Fibrosis / Hepatic Stellate Cell Activation,Hepatic Fibrosis Signaling Pathway,Human Embryonic Stem Cell Pluripotency,Iron homeostasis signaling pathway,Macropinocytosis Signaling,PAK Signaling…
hsa-miR-29b-3p	miR-29b-3p (and other miRNAs w/seed AGCACCA)	0,630	Ingenuity Expert Findings,TargetScan Human	Experimentally Observed,Moderate (predicted)	PDGFB	Actin Cytoskeleton Signaling,Atherosclerosis Signaling,Axonal Guidance Signaling,Breast Cancer Regulation by Stathmin1,Clathrin-mediated Endocytosis Signaling,Ephrin Receptor Signaling,Glioblastoma Multiforme Signaling,Glioma Signaling,Hepatic Fibrosis / Hepatic Stellate Cell Activation,Hepatic Fibrosis Signaling Pathway,HIF1α Signaling,Human Embryonic Stem Cell Pluripotency,Integrin Signaling,Ir…
hsa-miR-29b-3p	miR-29b-3p (and other miRNAs w/seed AGCACCA)	0,630	Ingenuity Expert Findings,TargetScan Human,miRecords	Experimentally Observed,Moderate (predicted)	PIK3R1	14-3-3-mediated Signaling,3-phosphoinositide Biosynthesis,Actin Cytoskeleton Signaling,Acute Myeloid Leukemia Signaling,Acute Phase Response Signaling,Adrenomedullin signaling pathway,Aldosterone Signaling in Epithelial Cells,AMPK Signaling,Amyotrophic Lateral Sclerosis Signaling,Angiopoietin Signaling,Antiproliferative Role of Somatostatin Receptor 2,Apelin Cardiomyocyte Signaling Pathway,Apelin…
hsa-miR-29b-3p	miR-29b-3p (and other miRNAs w/seed AGCACCA)	0,630	Ingenuity Expert Findings,TargetScan Human	Experimentally Observed,Moderate (predicted)	PPM1D	AMPK Signaling,ATM Signaling,Cell Cycle: G2/M DNA Damage Checkpoint Regulation
hsa-miR-29b-3p	miR-29b-3p (and other miRNAs w/seed AGCACCA)	0,630	Ingenuity Expert Findings,TargetScan Human	Experimentally Observed,High (predicted)	PTEN	3-phosphoinositide Biosynthesis,3-phosphoinositide Degradation,B Cell Receptor Signaling,BEX2 Signaling Pathway,Cancer Drug Resistance By Drug Efflux,Cardiac Hypertrophy Signaling (Enhanced),D-myo-inositol (1,3,4)-trisphosphate Biosynthesis,D-myo-inositol (1,4,5,6)-Tetrakisphosphate Biosynthesis,D-myo-inositol (3,4,5,6)-tetrakisphosphate Biosynthesis,D-myo-inositol-5-phosphate Metabolism,Endometr…
hsa-miR-29b-3p	miR-29b-3p (and other miRNAs w/seed AGCACCA)	0,630	miRecords	Experimentally Observed	SP1	Apelin Endothelial Signaling Pathway,Aryl Hydrocarbon Receptor Signaling,BAG2 Signaling Pathway,ErbB2-ErbB3 Signaling,Estrogen Receptor Signaling,Estrogen-Dependent Breast Cancer Signaling,Gap Junction Signaling,Hepatic Fibrosis Signaling Pathway,HMGB1 Signaling,Huntington's Disease Signaling,IL-10 Signaling,Osteoarthritis Pathway,Prolactin Signaling,Role of PKR in Interferon Induction and Antivi…
hsa-miR-29b-3p	miR-29b-3p (and other miRNAs w/seed AGCACCA)	0,630	Ingenuity Expert Findings,TargetScan Human	Experimentally Observed,Moderate (predicted)	TBX21	T Cell Exhaustion Signaling Pathway,T Helper Cell Differentiation,Th1 and Th2 Activation Pathway,Th1 Pathway,Th2 Pathway
hsa-miR-29b-3p	miR-29b-3p (and other miRNAs w/seed AGCACCA)	0,630	TarBase,TargetScan Human,miRecords	Experimentally Observed,Moderate (predicted)	TCL1A	Role of NANOG in Mammalian Embryonic Stem Cell Pluripotency
hsa-miR-29b-3p	miR-29b-3p (and other miRNAs w/seed AGCACCA)	0,630	TarBase,TargetScan Human,miRecords	Experimentally Observed,High (predicted)	TDG	Sumoylation Pathway
hsa-miR-29b-3p	miR-29b-3p (and other miRNAs w/seed AGCACCA)	0,630	miRecords	Experimentally Observed	TGFB3	Airway Pathology in Chronic Obstructive Pulmonary Disease,Antiproliferative Role of TOB in T Cell Signaling,Apelin Cardiac Fibroblast Signaling Pathway,Aryl Hydrocarbon Receptor Signaling,Cardiac Hypertrophy Signaling,Cardiac Hypertrophy Signaling (Enhanced),Cell Cycle: G1/S Checkpoint Regulation,Chronic Myeloid Leukemia Signaling,Colorectal Cancer Metastasis Signaling,Cyclins and Cell Cycle Regu…
hsa-miR-29b-3p	miR-29b-3p (and other miRNAs w/seed AGCACCA)	0,630	Ingenuity Expert Findings	Experimentally Observed	TGFBR1	Antiproliferative Role of TOB in T Cell Signaling,Cardiac Hypertrophy Signaling,Cardiac Hypertrophy Signaling (Enhanced),Chronic Myeloid Leukemia Signaling,Colorectal Cancer Metastasis Signaling,Coronavirus Pathogenesis Pathway,Epithelial Adherens Junction Signaling,Factors Promoting Cardiogenesis in Vertebrates,FAT10 Cancer Signaling Pathway,Germ Cell-Sertoli Cell Junction Signaling,Glucocortico…
hsa-miR-29b-3p	miR-29b-3p (and other miRNAs w/seed AGCACCA)	0,630	Ingenuity Expert Findings	Experimentally Observed	TGFBR2	Antiproliferative Role of TOB in T Cell Signaling,Cardiac Hypertrophy Signaling,Cardiac Hypertrophy Signaling (Enhanced),Chronic Myeloid Leukemia Signaling,Colorectal Cancer Metastasis Signaling,Coronavirus Pathogenesis Pathway,Epithelial Adherens Junction Signaling,Factors Promoting Cardiogenesis in Vertebrates,FAT10 Cancer Signaling Pathway,Germ Cell-Sertoli Cell Junction Signaling,Glucocortico…
hsa-miR-29b-3p	miR-29b-3p (and other miRNAs w/seed AGCACCA)	0,630	Ingenuity Expert Findings,TargetScan Human	Experimentally Observed,High (predicted)	TNFAIP3	CD40 Signaling,NF-κB Signaling,TNFR1 Signaling,TNFR2 Signaling,Toll-like Receptor Signaling
hsa-miR-29b-3p	miR-29b-3p (and other miRNAs w/seed AGCACCA)	0,630	Ingenuity Expert Findings,TargetScan Human	Experimentally Observed,High (predicted)	TUBB2A	14-3-3-mediated Signaling,Axonal Guidance Signaling,Breast Cancer Regulation by Stathmin1,Epithelial Adherens Junction Signaling,Gap Junction Signaling,Germ Cell-Sertoli Cell Junction Signaling,Phagosome Maturation,Remodeling of Epithelial Adherens Junctions,Sertoli Cell-Sertoli Cell Junction Signaling
hsa-miR-29b-3p	miR-29b-3p (and other miRNAs w/seed AGCACCA)	0,630	TargetScan Human,miRecords	Experimentally Observed,Moderate (predicted)	YY1	HOTAIR Regulatory Pathway,VDR/RXR Activation
hsa-miR-29b-3p	miR-29b-3p (and other miRNAs w/seed AGCACCA)	0,630	Ingenuity Expert Findings,TargetScan Human	Experimentally Observed,High (predicted)	ZFP36L1	Inhibition of ARE-Mediated mRNA Degradation Pathway,Senescence Pathway
hsa-miR-30e-5p	miR-30c-5p (and other miRNAs w/seed GUAAACA)	0,572	TargetScan Human,miRecords	Experimentally Observed,Moderate (predicted)	ACVR1	Cardiac Hypertrophy Signaling (Enhanced),Epithelial Adherens Junction Signaling,Factors Promoting Cardiogenesis in Vertebrates,FAT10 Cancer Signaling Pathway,Hepatic Fibrosis Signaling Pathway,Human Embryonic Stem Cell Pluripotency,Neuroinflammation Signaling Pathway,PPARα/RXRα Activation,Senescence Pathway,T Cell Exhaustion Signaling Pathway,TGF-β Signaling,Th1 and Th2 Activation Pathway,Th2 Pat…
hsa-miR-30e-5p	miR-30c-5p (and other miRNAs w/seed GUAAACA)	0,572	TarBase,TargetScan Human	Experimentally Observed,Moderate (predicted)	AP2A1	Clathrin-mediated Endocytosis Signaling,CTLA4 Signaling in Cytotoxic T Lymphocytes,GABA Receptor Signaling,Lipid Antigen Presentation by CD1,Opioid Signaling Pathway,Synaptogenesis Signaling Pathway,Virus Entry via Endocytic Pathways
hsa-miR-30e-5p	miR-30c-5p (and other miRNAs w/seed GUAAACA)	0,572	TarBase	Experimentally Observed	ATP2A2	Apelin Cardiomyocyte Signaling Pathway,Calcium Signaling,Calcium Transport I,Calcium-induced T Lymphocyte Apoptosis,Cardiac Hypertrophy Signaling (Enhanced),Cardiac β-adrenergic Signaling,Dopamine-DARPP32 Feedback in cAMP Signaling,Nitric Oxide Signaling in the Cardiovascular System
hsa-miR-30e-5p	miR-30c-5p (and other miRNAs w/seed GUAAACA)	0,572	Ingenuity Expert Findings	Experimentally Observed	BCL6	B Cell Receptor Signaling,IL-7 Signaling Pathway,Systemic Lupus Erythematosus In T Cell Signaling Pathway,T Cell Exhaustion Signaling Pathway,T Helper Cell Differentiation
hsa-miR-30e-5p	miR-30c-5p (and other miRNAs w/seed GUAAACA)	0,572	Ingenuity Expert Findings	Experimentally Observed	CCN2	Apelin Cardiac Fibroblast Signaling Pathway,Hepatic Fibrosis / Hepatic Stellate Cell Activation,Hepatic Fibrosis Signaling Pathway,IGF-1 Signaling,Role of Tissue Factor in Cancer
hsa-miR-30e-5p	miR-30c-5p (and other miRNAs w/seed GUAAACA)	0,572	Ingenuity Expert Findings	Experimentally Observed	COL1A1	Apelin Liver Signaling Pathway,Atherosclerosis Signaling,Dendritic Cell Maturation,GP6 Signaling Pathway,Hepatic Fibrosis / Hepatic Stellate Cell Activation,Hepatic Fibrosis Signaling Pathway,HOTAIR Regulatory Pathway,IL-6 Signaling,Intrinsic Prothrombin Activation Pathway,Natural Killer Cell Signaling,Role of Osteoblasts, Osteoclasts and Chondrocytes in Rheumatoid Arthritis
hsa-miR-30e-5p	miR-30c-5p (and other miRNAs w/seed GUAAACA)	0,572	Ingenuity Expert Findings	Experimentally Observed	COL1A2	Apelin Liver Signaling Pathway,Atherosclerosis Signaling,Dendritic Cell Maturation,GP6 Signaling Pathway,Hepatic Fibrosis / Hepatic Stellate Cell Activation,Hepatic Fibrosis Signaling Pathway,HOTAIR Regulatory Pathway,Intrinsic Prothrombin Activation Pathway,Natural Killer Cell Signaling
hsa-miR-30e-5p	miR-30c-5p (and other miRNAs w/seed GUAAACA)	0,572	TarBase	Experimentally Observed	F2	Actin Cytoskeleton Signaling,Acute Phase Response Signaling,Clathrin-mediated Endocytosis Signaling,Coagulation System,Extrinsic Prothrombin Activation Pathway,Gα12/13 Signaling,Intrinsic Prothrombin Activation Pathway,p70S6K Signaling,Role of Tissue Factor in Cancer,Thrombin Signaling
hsa-miR-30e-5p	miR-30c-5p (and other miRNAs w/seed GUAAACA)	0,572	TarBase,TargetScan Human,miRecords	Experimentally Observed,Moderate (predicted)	GNAI2	Agranulocyte Adhesion and Diapedesis,Androgen Signaling,Apelin Adipocyte Signaling Pathway,Apelin Cardiomyocyte Signaling Pathway,Apelin Endothelial Signaling Pathway,Axonal Guidance Signaling,cAMP-mediated signaling,Cardiac Hypertrophy Signaling,Cardiac Hypertrophy Signaling (Enhanced),CCR3 Signaling in Eosinophils,CCR5 Signaling in Macrophages,Chemokine Signaling,Corticotropin Releasing Hormone…
hsa-miR-30e-5p	miR-30c-5p (and other miRNAs w/seed GUAAACA)	0,572	TarBase,TargetScan Human	Experimentally Observed,High (predicted)	IDH1	Acute Myeloid Leukemia Signaling,Glioma Signaling
hsa-miR-30e-5p	miR-30c-5p (and other miRNAs w/seed GUAAACA)	0,572	TarBase,TargetScan Human	Experimentally Observed,Moderate (predicted)	ITGA2	Actin Cytoskeleton Signaling,Actin Nucleation by ARP-WASP Complex,Agranulocyte Adhesion and Diapedesis,Agrin Interactions at Neuromuscular Junction,Axonal Guidance Signaling,Cardiac Hypertrophy Signaling (Enhanced),Caveolar-mediated Endocytosis Signaling,Cdc42 Signaling,CDK5 Signaling,Ephrin Receptor Signaling,ERK/MAPK Signaling,FAK Signaling,Germ Cell-Sertoli Cell Junction Signaling,Granulocyte …
hsa-miR-30e-5p	miR-30c-5p (and other miRNAs w/seed GUAAACA)	0,572	TarBase	Experimentally Observed	JUN	14-3-3-mediated Signaling,4-1BB Signaling in T Lymphocytes,Activation of IRF by Cytosolic Pattern Recognition Receptors,Acute Phase Response Signaling,Agrin Interactions at Neuromuscular Junction,Androgen Signaling,Apelin Endothelial Signaling Pathway,April Mediated Signaling,Aryl Hydrocarbon Receptor Signaling,ATM Signaling,B Cell Activating Factor Signaling,B Cell Receptor Signaling,BEX2 Signal…
hsa-miR-30e-5p	miR-30c-5p (and other miRNAs w/seed GUAAACA)	0,572	Ingenuity Expert Findings	Experimentally Observed	LAMC1	Agrin Interactions at Neuromuscular Junction,CDK5 Signaling,GP6 Signaling Pathway
hsa-miR-30e-5p	miR-30c-5p (and other miRNAs w/seed GUAAACA)	0,572	TarBase	Experimentally Observed	LMNB2	Granzyme B Signaling,Mechanisms of Viral Exit from Host Cells
hsa-miR-30e-5p	miR-30c-5p (and other miRNAs w/seed GUAAACA)	0,572	TarBase	Experimentally Observed	LRRC8C	Vitamin-C Transport
hsa-miR-30e-5p	miR-30c-5p (and other miRNAs w/seed GUAAACA)	0,572	Ingenuity Expert Findings,TargetScan Human	Experimentally Observed,High (predicted)	MAP4K4	Apoptosis Signaling,Creatine-phosphate Biosynthesis,Death Receptor Signaling,Ephrin Receptor Signaling,IL-10 Signaling,IL-6 Signaling,IL-8 Signaling,NF-κB Signaling,PPAR Signaling,PPARα/RXRα Activation,SAPK/JNK Signaling,Systemic Lupus Erythematosus In B Cell Signaling Pathway,Toll-like Receptor Signaling
hsa-miR-30e-5p	miR-30c-5p (and other miRNAs w/seed GUAAACA)	0,572	TarBase	Experimentally Observed	MET	Axonal Guidance Signaling,Clathrin-mediated Endocytosis Signaling,Epithelial Adherens Junction Signaling,FGF Signaling,Hepatic Fibrosis / Hepatic Stellate Cell Activation,HGF Signaling,HIF1α Signaling,HOTAIR Regulatory Pathway,IL-15 Production,IL-7 Signaling Pathway,Macropinocytosis Signaling,Regulation Of The Epithelial Mesenchymal Transition By Growth Factors Pathway,Regulation of the Epithelia…
hsa-miR-30e-5p	miR-30c-5p (and other miRNAs w/seed GUAAACA)	0,572	TarBase	Experimentally Observed	NAPG	Huntington's Disease Signaling,Insulin Secretion Signaling Pathway,Phagosome Maturation,Synaptogenesis Signaling Pathway,Tight Junction Signaling
hsa-miR-30e-5p	miR-30c-5p (and other miRNAs w/seed GUAAACA)	0,572	TarBase	Experimentally Observed	NPR3	Adrenomedullin signaling pathway,Antiproliferative Role of Somatostatin Receptor 2,cAMP-mediated signaling,Corticotropin Releasing Hormone Signaling,G-Protein Coupled Receptor Signaling,Gap Junction Signaling,Gαi Signaling,Relaxin Signaling,Synaptic Long Term Depression
hsa-miR-30e-5p	miR-30c-5p (and other miRNAs w/seed GUAAACA)	0,572	Ingenuity Expert Findings	Experimentally Observed	PDGFA	Actin Cytoskeleton Signaling,Atherosclerosis Signaling,Axonal Guidance Signaling,Clathrin-mediated Endocytosis Signaling,Ephrin Receptor Signaling,Glioblastoma Multiforme Signaling,Glioma Signaling,Hepatic Fibrosis / Hepatic Stellate Cell Activation,Hepatic Fibrosis Signaling Pathway,Human Embryonic Stem Cell Pluripotency,Iron homeostasis signaling pathway,Macropinocytosis Signaling,PAK Signaling…
hsa-miR-30e-5p	miR-30c-5p (and other miRNAs w/seed GUAAACA)	0,572	Ingenuity Expert Findings	Experimentally Observed	PDGFB	Actin Cytoskeleton Signaling,Atherosclerosis Signaling,Axonal Guidance Signaling,Breast Cancer Regulation by Stathmin1,Clathrin-mediated Endocytosis Signaling,Ephrin Receptor Signaling,Glioblastoma Multiforme Signaling,Glioma Signaling,Hepatic Fibrosis / Hepatic Stellate Cell Activation,Hepatic Fibrosis Signaling Pathway,HIF1α Signaling,Human Embryonic Stem Cell Pluripotency,Integrin Signaling,Ir…
hsa-miR-30e-5p	miR-30c-5p (and other miRNAs w/seed GUAAACA)	0,572	TarBase,TargetScan Human	Experimentally Observed,Moderate (predicted)	PPP3CA	3-phosphoinositide Biosynthesis,3-phosphoinositide Degradation,Amyotrophic Lateral Sclerosis Signaling,Axonal Guidance Signaling,B Cell Receptor Signaling,Calcium Signaling,Calcium-induced T Lymphocyte Apoptosis,cAMP-mediated signaling,Cardiac Hypertrophy Signaling,Cardiac Hypertrophy Signaling (Enhanced),CD28 Signaling in T Helper Cells,Clathrin-mediated Endocytosis Signaling,D-myo-inositol (1,4…
hsa-miR-30e-5p	miR-30c-5p (and other miRNAs w/seed GUAAACA)	0,572	TarBase	Experimentally Observed	PPP3R1	Axonal Guidance Signaling,B Cell Receptor Signaling,Calcium Signaling,Calcium-induced T Lymphocyte Apoptosis,cAMP-mediated signaling,Cardiac Hypertrophy Signaling,Cardiac Hypertrophy Signaling (Enhanced),CD28 Signaling in T Helper Cells,Clathrin-mediated Endocytosis Signaling,Dopamine-DARPP32 Feedback in cAMP Signaling,Endocannabinoid Neuronal Synapse Pathway,fMLP Signaling in Neutrophils,Gap Jun…
hsa-miR-30e-5p	miR-30c-5p (and other miRNAs w/seed GUAAACA)	0,572	TarBase	Experimentally Observed	PTPA	3-phosphoinositide Biosynthesis,3-phosphoinositide Degradation,AMPK Signaling,ATM Signaling,BEX2 Signaling Pathway,Breast Cancer Regulation by Stathmin1,Cardiac β-adrenergic Signaling,CDK5 Signaling,Cell Cycle Regulation by BTG Family Proteins,Ceramide Signaling,CTLA4 Signaling in Cytotoxic T Lymphocytes,Cyclins and Cell Cycle Regulation,D-myo-inositol (1,4,5,6)-Tetrakisphosphate Biosynthesis,D-m…
hsa-miR-30e-5p	miR-30c-5p (and other miRNAs w/seed GUAAACA)	0,572	Ingenuity Expert Findings,TargetScan Human	Experimentally Observed,High (predicted)	RUNX2	BMP signaling pathway,Estrogen Receptor Signaling,Osteoarthritis Pathway,Role of Osteoblasts, Osteoclasts and Chondrocytes in Rheumatoid Arthritis,TGF-β Signaling,VDR/RXR Activation
hsa-miR-30e-5p	miR-30c-5p (and other miRNAs w/seed GUAAACA)	0,572	Ingenuity Expert Findings	Experimentally Observed	TGFBR1	Antiproliferative Role of TOB in T Cell Signaling,Cardiac Hypertrophy Signaling,Cardiac Hypertrophy Signaling (Enhanced),Chronic Myeloid Leukemia Signaling,Colorectal Cancer Metastasis Signaling,Coronavirus Pathogenesis Pathway,Epithelial Adherens Junction Signaling,Factors Promoting Cardiogenesis in Vertebrates,FAT10 Cancer Signaling Pathway,Germ Cell-Sertoli Cell Junction Signaling,Glucocortico…
hsa-miR-30e-5p	miR-30c-5p (and other miRNAs w/seed GUAAACA)	0,572	Ingenuity Expert Findings	Experimentally Observed	TGFBR2	Antiproliferative Role of TOB in T Cell Signaling,Cardiac Hypertrophy Signaling,Cardiac Hypertrophy Signaling (Enhanced),Chronic Myeloid Leukemia Signaling,Colorectal Cancer Metastasis Signaling,Coronavirus Pathogenesis Pathway,Epithelial Adherens Junction Signaling,Factors Promoting Cardiogenesis in Vertebrates,FAT10 Cancer Signaling Pathway,Germ Cell-Sertoli Cell Junction Signaling,Glucocortico…
hsa-miR-30e-5p	miR-30c-5p (and other miRNAs w/seed GUAAACA)	0,572	TarBase	Experimentally Observed	THEM4	Acyl-CoA Hydrolysis,PI3K/AKT Signaling,Stearate Biosynthesis I (Animals)
hsa-miR-30e-5p	miR-30c-5p (and other miRNAs w/seed GUAAACA)	0,572	TarBase,TargetScan Human	Experimentally Observed,Moderate (predicted)	TNFRSF10B	Death Receptor Signaling,Necroptosis Signaling Pathway,p53 Signaling,Retinoic acid Mediated Apoptosis Signaling,Tec Kinase Signaling
hsa-miR-30e-5p	miR-30c-5p (and other miRNAs w/seed GUAAACA)	0,572	miRecords	Experimentally Observed	TP53	Adipogenesis pathway,Amyotrophic Lateral Sclerosis Signaling,Apoptosis Signaling,Aryl Hydrocarbon Receptor Signaling,ATM Signaling,BAG2 Signaling Pathway,Basal Cell Carcinoma Signaling,Bladder Cancer Signaling,Breast Cancer Regulation by Stathmin1,Cancer Drug Resistance By Drug Efflux,Cell Cycle: G1/S Checkpoint Regulation,Cell Cycle: G2/M DNA Damage Checkpoint Regulation,Chronic Myeloid Leukemia…
hsa-miR-30e-5p	miR-30c-5p (and other miRNAs w/seed GUAAACA)	0,572	TargetScan Human,miRecords	Experimentally Observed,High (predicted)	UBE2I	Glucocorticoid Receptor Signaling,Hypoxia Signaling in the Cardiovascular System,NER Pathway,Protein Ubiquitination Pathway,Sumoylation Pathway
hsa-miR-30e-5p	miR-30c-5p (and other miRNAs w/seed GUAAACA)	0,572	TarBase	Experimentally Observed	WNT5A	Adipogenesis pathway,Axonal Guidance Signaling,Basal Cell Carcinoma Signaling,Cardiac Hypertrophy Signaling (Enhanced),Colorectal Cancer Metastasis Signaling,Factors Promoting Cardiogenesis in Vertebrates,Glioblastoma Multiforme Signaling,Hepatic Fibrosis Signaling Pathway,HOTAIR Regulatory Pathway,Human Embryonic Stem Cell Pluripotency,Molecular Mechanisms of Cancer,Ovarian Cancer Signaling,PCP …
hsa-miR-328-3p	miR-328-3p (and other miRNAs w/seed UGGCCCU)	-0,649	miRecords	Experimentally Observed	ABCG2	Cancer Drug Resistance By Drug Efflux,Xenobiotic Metabolism AHR Signaling Pathway
hsa-miR-328-3p	miR-328-3p (and other miRNAs w/seed UGGCCCU)	-0,649	miRecords	Experimentally Observed	BACE1	Amyloid Processing,Mitochondrial Dysfunction,Neuroinflammation Signaling Pathway
hsa-miR-328-3p	miR-328-3p (and other miRNAs w/seed UGGCCCU)	-0,649	miRecords	Experimentally Observed	CD44	Glioma Invasiveness Signaling,HIPPO signaling,HOTAIR Regulatory Pathway,Leukocyte Extravasation Signaling,Ovarian Cancer Signaling,Rac Signaling,RhoGDI Signaling,Semaphorin Neuronal Repulsive Signaling Pathway,Systemic Lupus Erythematosus In T Cell Signaling Pathway,Wnt/β-catenin Signaling
