# Supplementary material for: The Value of Serum MicroRNA Expression Signature in Predicting Refractoriness to Bortezomib-Based Therapy in Multiple Myeloma Patients
Source: Cancers (Basel). 2020 Sep 9;12(9):2569. doi: 10.3390/cancers12092569 (PMC7565855; doi:10.3390/cancers12092569)
Supplement: Supplementary file 1 [file cancers-12-02569-s001.zip › cancers-891715_ supplementary/Table S3.xls]

## Sheet: Sheet0
© 2000-2020 QIAGEN. All rights reserved.
ID	Symbol	Expr Log Ratio	Source	Confidence	Symbol	Pathway
hsa-miR-122-5p	miR-122-5p (miRNAs w/seed GGAGUGU)	1,234	miRecords	Experimentally Observed	ADAM17	Axonal Guidance Signaling,Coronavirus Pathogenesis Pathway,ErbB4 Signaling,Inhibition of Matrix Metalloproteases,Neuregulin Signaling,Notch Signaling,Regulation Of The Epithelial Mesenchymal Transition In Development Pathway,Regulation of the Epithelial-Mesenchymal Transition Pathway,Role of Osteoblasts, Osteoclasts and Chondrocytes in Rheumatoid Arthritis
hsa-miR-122-5p	miR-122-5p (miRNAs w/seed GGAGUGU)	1,234	TargetScan Human	High (predicted)	ADGRB2	Breast Cancer Regulation by Stathmin1
hsa-miR-122-5p	miR-122-5p (miRNAs w/seed GGAGUGU)	1,234	TargetScan Human,miRecords	Experimentally Observed,Moderate (predicted)	AKT3	14-3-3-mediated Signaling,Acute Myeloid Leukemia Signaling,Acute Phase Response Signaling,Adrenomedullin signaling pathway,AMPK Signaling,Amyloid Processing,Amyotrophic Lateral Sclerosis Signaling,Angiopoietin Signaling,Apelin Cardiac Fibroblast Signaling Pathway,Apelin Cardiomyocyte Signaling Pathway,Apelin Endothelial Signaling Pathway,Apelin Muscle Signaling Pathway,Axonal Guidance Signaling,B…
hsa-miR-122-5p	miR-122-5p (miRNAs w/seed GGAGUGU)	1,234	TargetScan Human	High (predicted)	BCL2A1	Apoptosis Signaling,B Cell Receptor Signaling,Docosahexaenoic Acid (DHA) Signaling,GM-CSF Signaling
hsa-miR-122-5p	miR-122-5p (miRNAs w/seed GGAGUGU)	1,234	TargetScan Human,miRecords	Experimentally Observed,High (predicted)	CCNG1	p53 Signaling
hsa-miR-122-5p	miR-122-5p (miRNAs w/seed GGAGUGU)	1,234	TargetScan Human	High (predicted)	CD40LG	Airway Pathology in Chronic Obstructive Pulmonary Disease,Allograft Rejection Signaling,Altered T Cell and B Cell Signaling in Rheumatoid Arthritis,Atherosclerosis Signaling,Autoimmune Thyroid Disease Signaling,Cardiac Hypertrophy Signaling (Enhanced),CD40 Signaling,Communication between Innate and Adaptive Immune Cells,Crosstalk between Dendritic Cells and Natural Killer Cells,Dendritic Cell Mat…
hsa-miR-122-5p	miR-122-5p (miRNAs w/seed GGAGUGU)	1,234	miRecords	Experimentally Observed	CLDN18	Agranulocyte Adhesion and Diapedesis,Granulocyte Adhesion and Diapedesis,Leukocyte Extravasation Signaling,Sertoli Cell-Sertoli Cell Junction Signaling,Tight Junction Signaling
hsa-miR-122-5p	miR-122-5p (miRNAs w/seed GGAGUGU)	1,234	TargetScan Human	High (predicted)	COLEC12	Role of PKR in Interferon Induction and Antiviral Response
hsa-miR-122-5p	miR-122-5p (miRNAs w/seed GGAGUGU)	1,234	miRecords	Experimentally Observed	DSTYK	IL-15 Production,Sperm Motility
hsa-miR-122-5p	miR-122-5p (miRNAs w/seed GGAGUGU)	1,234	TargetScan Human,miRecords	Experimentally Observed,Moderate (predicted)	DUSP2	3-phosphoinositide Biosynthesis,3-phosphoinositide Degradation,D-myo-inositol (1,4,5,6)-Tetrakisphosphate Biosynthesis,D-myo-inositol (3,4,5,6)-tetrakisphosphate Biosynthesis,D-myo-inositol-5-phosphate Metabolism,ERK/MAPK Signaling,Protein Kinase A Signaling,Superpathway of Inositol Phosphate Compounds
hsa-miR-122-5p	miR-122-5p (miRNAs w/seed GGAGUGU)	1,234	TargetScan Human	High (predicted)	DUSP4	cAMP-mediated signaling,ERK/MAPK Signaling,G-Protein Coupled Receptor Signaling,Protein Kinase A Signaling,SAPK/JNK Signaling
hsa-miR-122-5p	miR-122-5p (miRNAs w/seed GGAGUGU)	1,234	miRecords	Experimentally Observed	EGLN3	HIF1α Signaling,Renal Cell Carcinoma Signaling
hsa-miR-122-5p	miR-122-5p (miRNAs w/seed GGAGUGU)	1,234	TargetScan Human	High (predicted)	EPO	Erythropoietin Signaling,Hematopoiesis from Multipotent Stem Cells,Hematopoiesis from Pluripotent Stem Cells,HIF1α Signaling,Hypoxia Signaling in the Cardiovascular System,Iron homeostasis signaling pathway,Role of JAK2 in Hormone-like Cytokine Signaling,Sirtuin Signaling Pathway
hsa-miR-122-5p	miR-122-5p (miRNAs w/seed GGAGUGU)	1,234	miRecords	Experimentally Observed	FOXP1	T Cell Exhaustion Signaling Pathway
hsa-miR-122-5p	miR-122-5p (miRNAs w/seed GGAGUGU)	1,234	TargetScan Human	High (predicted)	GNG13	Androgen Signaling,Antiproliferative Role of Somatostatin Receptor 2,Axonal Guidance Signaling,Breast Cancer Regulation by Stathmin1,Cardiac Hypertrophy Signaling,Cardiac β-adrenergic Signaling,CCR3 Signaling in Eosinophils,CCR5 Signaling in Macrophages,Colorectal Cancer Metastasis Signaling,CREB Signaling in Neurons,CXCR4 Signaling,Ephrin B Signaling,Ephrin Receptor Signaling,fMLP Signaling in N…
hsa-miR-122-5p	miR-122-5p (miRNAs w/seed GGAGUGU)	1,234	Ingenuity Expert Findings,TargetScan Human,miRecords	Experimentally Observed,High (predicted)	GYS1	AMPK Signaling,Glycogen Biosynthesis II (from UDP-D-Glucose),Gαq Signaling,Insulin Receptor Signaling,PI3K/AKT Signaling,Protein Kinase A Signaling,α-Adrenergic Signaling
hsa-miR-122-5p	miR-122-5p (miRNAs w/seed GGAGUGU)	1,234	miRecords	Experimentally Observed	MAPK11	4-1BB Signaling in T Lymphocytes,Acute Phase Response Signaling,Adrenomedullin signaling pathway,AMPK Signaling,Amyloid Processing,Antioxidant Action of Vitamin C,Apelin Adipocyte Signaling Pathway,Apelin Cardiomyocyte Signaling Pathway,April Mediated Signaling,ATM Signaling,B Cell Activating Factor Signaling,B Cell Receptor Signaling,BMP signaling pathway,Cardiac Hypertrophy Signaling,Cardiac Hy…
hsa-miR-122-5p	miR-122-5p (miRNAs w/seed GGAGUGU)	1,234	miRecords	Experimentally Observed	MECP2	DNA Methylation and Transcriptional Repression Signaling
hsa-miR-122-5p	miR-122-5p (miRNAs w/seed GGAGUGU)	1,234	TargetScan Human	High (predicted)	MYL3	Actin Cytoskeleton Signaling,Agranulocyte Adhesion and Diapedesis,Apelin Cardiomyocyte Signaling Pathway,Axonal Guidance Signaling,Calcium Signaling,Cardiac Hypertrophy Signaling,Cdc42 Signaling,Cellular Effects of Sildenafil (Viagra),CXCR4 Signaling,Epithelial Adherens Junction Signaling,Estrogen Receptor Signaling,Gα12/13 Signaling,Hepatic Fibrosis / Hepatic Stellate Cell Activation,Hepatic Fib…
hsa-miR-122-5p	miR-122-5p (miRNAs w/seed GGAGUGU)	1,234	miRecords	Experimentally Observed	NFATC1	April Mediated Signaling,Axonal Guidance Signaling,B Cell Activating Factor Signaling,B Cell Receptor Signaling,Calcium Signaling,Cardiac Hypertrophy Signaling (Enhanced),CD28 Signaling in T Helper Cells,ERK/MAPK Signaling,fMLP Signaling in Neutrophils,Glucocorticoid Receptor Signaling,Gαq Signaling,iCOS-iCOSL Signaling in T Helper Cells,IL-4 Signaling,IL-7 Signaling Pathway,Natural Killer Cell S…
hsa-miR-122-5p	miR-122-5p (miRNAs w/seed GGAGUGU)	1,234	TargetScan Human,miRecords	Experimentally Observed,Moderate (predicted)	NUMBL	Notch Signaling
hsa-miR-122-5p	miR-122-5p (miRNAs w/seed GGAGUGU)	1,234	miRecords	Experimentally Observed	OSMR	Acute Phase Response Signaling,Oncostatin M Signaling,Role of JAK family kinases in IL-6-type Cytokine Signaling
hsa-miR-122-5p	miR-122-5p (miRNAs w/seed GGAGUGU)	1,234	TargetScan Human	High (predicted)	PDK4	Reelin Signaling in Neurons,Senescence Pathway
hsa-miR-122-5p	miR-122-5p (miRNAs w/seed GGAGUGU)	1,234	TargetScan Human	High (predicted)	PLA2G2D	Antioxidant Action of Vitamin C,Atherosclerosis Signaling,CCR3 Signaling in Eosinophils,Eicosanoid Signaling,Endothelin-1 Signaling,ERK/MAPK Signaling,Fc Epsilon RI Signaling,MIF Regulation of Innate Immunity,MIF-mediated Glucocorticoid Regulation,Necroptosis Signaling Pathway,Neuroinflammation Signaling Pathway,p38 MAPK Signaling,Phospholipase C Signaling,Phospholipases,Role of MAPK Signaling in…
hsa-miR-122-5p	miR-122-5p (miRNAs w/seed GGAGUGU)	1,234	TargetScan Human	High (predicted)	PRKRA	Role of PKR in Interferon Induction and Antiviral Response
hsa-miR-122-5p	miR-122-5p (miRNAs w/seed GGAGUGU)	1,234	miRecords	Experimentally Observed	RABIF	Molecular Mechanisms of Cancer
hsa-miR-122-5p	miR-122-5p (miRNAs w/seed GGAGUGU)	1,234	TargetScan Human	High (predicted)	RBP5	Acute Phase Response Signaling,RAR Activation,Retinoate Biosynthesis I,Retinoate Biosynthesis II,Retinol Biosynthesis,The Visual Cycle
hsa-miR-122-5p	miR-122-5p (miRNAs w/seed GGAGUGU)	1,234	TargetScan Human	High (predicted)	RFXAP	Primary Immunodeficiency Signaling
hsa-miR-122-5p	miR-122-5p (miRNAs w/seed GGAGUGU)	1,234	TargetScan Human	High (predicted)	RHOJ	Actin Nucleation by ARP-WASP Complex,Cardiac Hypertrophy Signaling,Cholecystokinin/Gastrin-mediated Signaling,Colorectal Cancer Metastasis Signaling,CXCR4 Signaling,Germ Cell-Sertoli Cell Junction Signaling,Glioblastoma Multiforme Signaling,Glioma Invasiveness Signaling,Gαq Signaling,Hepatic Fibrosis Signaling Pathway,HMGB1 Signaling,IL-8 Signaling,ILK Signaling,Integrin Signaling,Molecular Mecha…
hsa-miR-122-5p	miR-122-5p (miRNAs w/seed GGAGUGU)	1,234	TargetScan Human	High (predicted)	SEMA4D	Axonal Guidance Signaling,Semaphorin Neuronal Repulsive Signaling Pathway,Semaphorin Signaling in Neurons
hsa-miR-122-5p	miR-122-5p (miRNAs w/seed GGAGUGU)	1,234	TargetScan Human	High (predicted)	SLC52A2	Breast Cancer Regulation by Stathmin1
hsa-miR-122-5p	miR-122-5p (miRNAs w/seed GGAGUGU)	1,234	TargetScan Human	High (predicted)	TIMD4	Th1 and Th2 Activation Pathway,Th2 Pathway
hsa-miR-122-5p	miR-122-5p (miRNAs w/seed GGAGUGU)	1,234	TargetScan Human	High (predicted)	TNFSF10	Airway Pathology in Chronic Obstructive Pulmonary Disease,Cardiac Hypertrophy Signaling (Enhanced),Crosstalk between Dendritic Cells and Natural Killer Cells,Death Receptor Signaling,Hepatic Cholestasis,HMGB1 Signaling,Inhibition of ARE-Mediated mRNA Degradation Pathway,Natural Killer Cell Signaling,Necroptosis Signaling Pathway,Nur77 Signaling in T Lymphocytes,Regulation Of The Epithelial Mesenc…
hsa-miR-122-5p	miR-122-5p (miRNAs w/seed GGAGUGU)	1,234	TargetScan Human	High (predicted)	TUBA1C	14-3-3-mediated Signaling,Axonal Guidance Signaling,Breast Cancer Regulation by Stathmin1,Epithelial Adherens Junction Signaling,Gap Junction Signaling,Germ Cell-Sertoli Cell Junction Signaling,Phagosome Maturation,Remodeling of Epithelial Adherens Junctions,Sertoli Cell-Sertoli Cell Junction Signaling,Sirtuin Signaling Pathway
hsa-miR-1224-3p	miR-1224-3p (miRNAs w/seed CCCACCU)	-1,952	TargetScan Human	High (predicted)	AGO1	EIF2 Signaling,HOTAIR Regulatory Pathway,Inhibition of ARE-Mediated mRNA Degradation Pathway,Insulin Secretion Signaling Pathway,Regulation of eIF4 and p70S6K Signaling
hsa-miR-1224-3p	miR-1224-3p (miRNAs w/seed CCCACCU)	-1,952	TargetScan Human	High (predicted)	ATF6B	PI3K Signaling in B Lymphocytes
hsa-miR-1224-3p	miR-1224-3p (miRNAs w/seed CCCACCU)	-1,952	TargetScan Human	High (predicted)	BAK1	Apoptosis Signaling,BEX2 Signaling Pathway,IL-7 Signaling Pathway,Induction of Apoptosis by HIV1,Interferon Signaling,Molecular Mechanisms of Cancer
hsa-miR-1224-3p	miR-1224-3p (miRNAs w/seed CCCACCU)	-1,952	TargetScan Human	High (predicted)	C5AR1	Agranulocyte Adhesion and Diapedesis,Breast Cancer Regulation by Stathmin1,Complement System,Granulocyte Adhesion and Diapedesis,Phagosome Formation,Role of Macrophages, Fibroblasts and Endothelial Cells in Rheumatoid Arthritis,Role of Pattern Recognition Receptors in Recognition of Bacteria and Viruses
hsa-miR-1224-3p	miR-1224-3p (miRNAs w/seed CCCACCU)	-1,952	TargetScan Human	High (predicted)	CDC25A	3-phosphoinositide Biosynthesis,3-phosphoinositide Degradation,ATM Signaling,Cell Cycle: G1/S Checkpoint Regulation,Cyclins and Cell Cycle Regulation,D-myo-inositol (1,4,5,6)-Tetrakisphosphate Biosynthesis,D-myo-inositol (3,4,5,6)-tetrakisphosphate Biosynthesis,D-myo-inositol-5-phosphate Metabolism,Estrogen-mediated S-phase Entry,IL-7 Signaling Pathway,Mitotic Roles of Polo-Like Kinase,Molecular …
hsa-miR-1224-3p	miR-1224-3p (miRNAs w/seed CCCACCU)	-1,952	TargetScan Human	High (predicted)	CDC7	Cell Cycle Control of Chromosomal Replication,Mitotic Roles of Polo-Like Kinase
hsa-miR-1224-3p	miR-1224-3p (miRNAs w/seed CCCACCU)	-1,952	TargetScan Human	High (predicted)	CTSO	Autophagy,Phagosome Maturation
hsa-miR-1224-3p	miR-1224-3p (miRNAs w/seed CCCACCU)	-1,952	TargetScan Human	High (predicted)	DAXX	Death Receptor Signaling,Induction of Apoptosis by HIV1,Molecular Mechanisms of Cancer,p38 MAPK Signaling,SAPK/JNK Signaling,Sumoylation Pathway
hsa-miR-1224-3p	miR-1224-3p (miRNAs w/seed CCCACCU)	-1,952	TargetScan Human	High (predicted)	ETS1	B Cell Receptor Signaling,ERK/MAPK Signaling,GM-CSF Signaling,HGF Signaling,Regulation Of The Epithelial Mesenchymal Transition By Growth Factors Pathway,Regulation of the Epithelial-Mesenchymal Transition Pathway,Renal Cell Carcinoma Signaling,Senescence Pathway,Sumoylation Pathway,Telomerase Signaling
hsa-miR-1224-3p	miR-1224-3p (miRNAs w/seed CCCACCU)	-1,952	TargetScan Human	High (predicted)	FOXM1	Breast Cancer Regulation by Stathmin1,HOTAIR Regulatory Pathway
hsa-miR-1224-3p	miR-1224-3p (miRNAs w/seed CCCACCU)	-1,952	TargetScan Human	High (predicted)	GPR182	Adrenomedullin signaling pathway,Breast Cancer Regulation by Stathmin1
hsa-miR-1224-3p	miR-1224-3p (miRNAs w/seed CCCACCU)	-1,952	TargetScan Human	High (predicted)	GPR26	Breast Cancer Regulation by Stathmin1
hsa-miR-1224-3p	miR-1224-3p (miRNAs w/seed CCCACCU)	-1,952	TargetScan Human	High (predicted)	GSTM4	Aryl Hydrocarbon Receptor Signaling,Glutathione-mediated Detoxification,Leukotriene Biosynthesis,LPS/IL-1 Mediated Inhibition of RXR Function,NRF2-mediated Oxidative Stress Response,Xenobiotic Metabolism AHR Signaling Pathway,Xenobiotic Metabolism CAR Signaling Pathway,Xenobiotic Metabolism General Signaling Pathway,Xenobiotic Metabolism PXR Signaling Pathway,Xenobiotic Metabolism Signaling
hsa-miR-1224-3p	miR-1224-3p (miRNAs w/seed CCCACCU)	-1,952	TargetScan Human	High (predicted)	HDAC11	Adipogenesis pathway,Calcium Signaling,Cardiac Hypertrophy Signaling (Enhanced),Cell Cycle: G1/S Checkpoint Regulation,Chronic Myeloid Leukemia Signaling,Cyclins and Cell Cycle Regulation,Hereditary Breast Cancer Signaling,Huntington's Disease Signaling,Phospholipase C Signaling,Role of NFAT in Cardiac Hypertrophy,Telomerase Signaling
hsa-miR-1224-3p	miR-1224-3p (miRNAs w/seed CCCACCU)	-1,952	TargetScan Human	High (predicted)	HNRNPA1	EIF2 Signaling,Pyrimidine Ribonucleotides De Novo Biosynthesis,Pyrimidine Ribonucleotides Interconversion,Telomere Extension by Telomerase
hsa-miR-1224-3p	miR-1224-3p (miRNAs w/seed CCCACCU)	-1,952	TargetScan Human	High (predicted)	HSD17B7	Cholesterol Biosynthesis I,Cholesterol Biosynthesis II (via 24,25-dihydrolanosterol),Cholesterol Biosynthesis III (via Desmosterol),Estrogen Biosynthesis,Estrogen-Dependent Breast Cancer Signaling,Superpathway of Cholesterol Biosynthesis,Zymosterol Biosynthesis
hsa-miR-1224-3p	miR-1224-3p (miRNAs w/seed CCCACCU)	-1,952	TargetScan Human	High (predicted)	KCNN4	Adrenomedullin signaling pathway,Cellular Effects of Sildenafil (Viagra),GABA Receptor Signaling,Neuropathic Pain Signaling In Dorsal Horn Neurons
hsa-miR-1224-3p	miR-1224-3p (miRNAs w/seed CCCACCU)	-1,952	TargetScan Human	High (predicted)	KLK2	Intrinsic Prothrombin Activation Pathway,MSP-RON Signaling Pathway,SPINK1 Pancreatic Cancer Pathway
hsa-miR-1224-3p	miR-1224-3p (miRNAs w/seed CCCACCU)	-1,952	TargetScan Human	High (predicted)	LEP	Adipogenesis pathway,Airway Pathology in Chronic Obstructive Pulmonary Disease,AMPK Signaling,Cardiac Hypertrophy Signaling (Enhanced),Dendritic Cell Maturation,Estrogen Receptor Signaling,Hepatic Cholestasis,Hepatic Fibrosis / Hepatic Stellate Cell Activation,Hepatic Fibrosis Signaling Pathway,HMGB1 Signaling,Leptin Signaling in Obesity,Osteoarthritis Pathway,Role of Pattern Recognition Receptor…
hsa-miR-1224-3p	miR-1224-3p (miRNAs w/seed CCCACCU)	-1,952	TargetScan Human	High (predicted)	MAPK13	4-1BB Signaling in T Lymphocytes,Acute Phase Response Signaling,Adrenomedullin signaling pathway,AMPK Signaling,Amyloid Processing,Antioxidant Action of Vitamin C,Apelin Adipocyte Signaling Pathway,Apelin Cardiomyocyte Signaling Pathway,April Mediated Signaling,ATM Signaling,B Cell Activating Factor Signaling,B Cell Receptor Signaling,BMP signaling pathway,Cardiac Hypertrophy Signaling,Cardiac Hy…
hsa-miR-1224-3p	miR-1224-3p (miRNAs w/seed CCCACCU)	-1,952	TargetScan Human	High (predicted)	MKNK2	Cardiac Hypertrophy Signaling (Enhanced),ERK/MAPK Signaling,HIF1α Signaling,p38 MAPK Signaling
hsa-miR-1224-3p	miR-1224-3p (miRNAs w/seed CCCACCU)	-1,952	TargetScan Human	High (predicted)	NODAL	Factors Promoting Cardiogenesis in Vertebrates,Human Embryonic Stem Cell Pluripotency,TGF-β Signaling
hsa-miR-1224-3p	miR-1224-3p (miRNAs w/seed CCCACCU)	-1,952	TargetScan Human	High (predicted)	OTX1	Transcriptional Regulatory Network in Embryonic Stem Cells
hsa-miR-1224-3p	miR-1224-3p (miRNAs w/seed CCCACCU)	-1,952	TargetScan Human	High (predicted)	PABPN1	Cleavage and Polyadenylation of Pre-mRNA,Inhibition of ARE-Mediated mRNA Degradation Pathway
hsa-miR-1224-3p	miR-1224-3p (miRNAs w/seed CCCACCU)	-1,952	TargetScan Human	High (predicted)	PHF19	Senescence Pathway
hsa-miR-1224-3p	miR-1224-3p (miRNAs w/seed CCCACCU)	-1,952	TargetScan Human	High (predicted)	POU2F1	Glucocorticoid Receptor Signaling,PKCθ Signaling in T Lymphocytes,Role of BRCA1 in DNA Damage Response
hsa-miR-1224-3p	miR-1224-3p (miRNAs w/seed CCCACCU)	-1,952	TargetScan Human	High (predicted)	PPP1R8	3-phosphoinositide Biosynthesis,3-phosphoinositide Degradation,D-myo-inositol (1,4,5,6)-Tetrakisphosphate Biosynthesis,D-myo-inositol (3,4,5,6)-tetrakisphosphate Biosynthesis,D-myo-inositol-5-phosphate Metabolism,Role of Oct4 in Mammalian Embryonic Stem Cell Pluripotency,Superpathway of Inositol Phosphate Compounds
hsa-miR-1224-3p	miR-1224-3p (miRNAs w/seed CCCACCU)	-1,952	TargetScan Human	High (predicted)	RPL37	EIF2 Signaling
hsa-miR-1224-3p	miR-1224-3p (miRNAs w/seed CCCACCU)	-1,952	TargetScan Human	High (predicted)	RPS26	Coronavirus Pathogenesis Pathway,EIF2 Signaling,mTOR Signaling,Regulation of eIF4 and p70S6K Signaling
hsa-miR-1224-3p	miR-1224-3p (miRNAs w/seed CCCACCU)	-1,952	TargetScan Human	High (predicted)	RPS9	Coronavirus Pathogenesis Pathway,EIF2 Signaling,mTOR Signaling,Regulation of eIF4 and p70S6K Signaling
hsa-miR-1224-3p	miR-1224-3p (miRNAs w/seed CCCACCU)	-1,952	TargetScan Human	High (predicted)	RSU1	ILK Signaling
hsa-miR-1224-3p	miR-1224-3p (miRNAs w/seed CCCACCU)	-1,952	TargetScan Human	High (predicted)	RXFP3	Breast Cancer Regulation by Stathmin1
hsa-miR-1224-3p	miR-1224-3p (miRNAs w/seed CCCACCU)	-1,952	TargetScan Human	High (predicted)	TFAP2E	Adrenomedullin signaling pathway
hsa-miR-1224-3p	miR-1224-3p (miRNAs w/seed CCCACCU)	-1,952	TargetScan Human	High (predicted)	TNFRSF13C	Altered T Cell and B Cell Signaling in Rheumatoid Arthritis,B Cell Activating Factor Signaling,Communication between Innate and Adaptive Immune Cells,Primary Immunodeficiency Signaling,Systemic Lupus Erythematosus In B Cell Signaling Pathway,Systemic Lupus Erythematosus Signaling
hsa-miR-1224-3p	miR-1224-3p (miRNAs w/seed CCCACCU)	-1,952	TargetScan Human	High (predicted)	TRIM25	Coronavirus Pathogenesis Pathway,Role of RIG1-like Receptors in Antiviral Innate Immunity
hsa-miR-1224-3p	miR-1224-3p (miRNAs w/seed CCCACCU)	-1,952	TargetScan Human	High (predicted)	TXNRD2	Antioxidant Action of Vitamin C,Mitochondrial Dysfunction,Thioredoxin Pathway,Vitamin-C Transport
hsa-miR-1224-3p	miR-1224-3p (miRNAs w/seed CCCACCU)	-1,952	TargetScan Human	High (predicted)	VDR	TGF-β Signaling,VDR/RXR Activation
hsa-miR-1224-3p	miR-1224-3p (miRNAs w/seed CCCACCU)	-1,952	TargetScan Human	High (predicted)	WIPF1	Actin Nucleation by ARP-WASP Complex,Axonal Guidance Signaling,Cdc42 Signaling,Ephrin Receptor Signaling,Integrin Signaling,Leukocyte Extravasation Signaling,Natural Killer Cell Signaling,Regulation of Actin-based Motility by Rho,Signaling by Rho Family GTPases
hsa-miR-130a-3p	miR-130a-3p (and other miRNAs w/seed AGUGCAA)	-0,549	TargetScan Human	High (predicted)	ACVR1	Cardiac Hypertrophy Signaling (Enhanced),Epithelial Adherens Junction Signaling,Factors Promoting Cardiogenesis in Vertebrates,FAT10 Cancer Signaling Pathway,Hepatic Fibrosis Signaling Pathway,Human Embryonic Stem Cell Pluripotency,Neuroinflammation Signaling Pathway,PPARα/RXRα Activation,Senescence Pathway,T Cell Exhaustion Signaling Pathway,TGF-β Signaling,Th1 and Th2 Activation Pathway,Th2 Pat…
hsa-miR-130a-3p	miR-130a-3p (and other miRNAs w/seed AGUGCAA)	-0,549	TargetScan Human	High (predicted)	ARHGAP12	Leukocyte Extravasation Signaling,RhoA Signaling,RhoGDI Signaling
hsa-miR-130a-3p	miR-130a-3p (and other miRNAs w/seed AGUGCAA)	-0,549	TargetScan Human	High (predicted)	BHLHE41	Circadian Rhythm Signaling,Th1 and Th2 Activation Pathway,Th2 Pathway
hsa-miR-130a-3p	miR-130a-3p (and other miRNAs w/seed AGUGCAA)	-0,549	TargetScan Human	High (predicted)	BTG1	Cell Cycle Regulation by BTG Family Proteins
hsa-miR-130a-3p	miR-130a-3p (and other miRNAs w/seed AGUGCAA)	-0,549	TargetScan Human	High (predicted)	C1S	Acute Phase Response Signaling,Complement System
hsa-miR-130a-3p	miR-130a-3p (and other miRNAs w/seed AGUGCAA)	-0,549	TargetScan Human	High (predicted)	CALM1 (includes others)	Adrenomedullin signaling pathway,Androgen Signaling,Apelin Endothelial Signaling Pathway,B Cell Receptor Signaling,Calcium Signaling,Calcium-induced T Lymphocyte Apoptosis,cAMP-mediated signaling,Cardiac Hypertrophy Signaling,Cardiac Hypertrophy Signaling (Enhanced),CCR3 Signaling in Eosinophils,CCR5 Signaling in Macrophages,CD28 Signaling in T Helper Cells,Cellular Effects of Sildenafil (Viagra)…
hsa-miR-130a-3p	miR-130a-3p (and other miRNAs w/seed AGUGCAA)	-0,549	TargetScan Human	High (predicted)	CCL1	Agranulocyte Adhesion and Diapedesis,Granulocyte Adhesion and Diapedesis
hsa-miR-130a-3p	miR-130a-3p (and other miRNAs w/seed AGUGCAA)	-0,549	TargetScan Human	High (predicted)	CD69	Crosstalk between Dendritic Cells and Natural Killer Cells
hsa-miR-130a-3p	miR-130a-3p (and other miRNAs w/seed AGUGCAA)	-0,549	TargetScan Human	High (predicted)	CDK19	Cell Cycle Control of Chromosomal Replication,Molecular Mechanisms of Cancer
hsa-miR-130a-3p	miR-130a-3p (and other miRNAs w/seed AGUGCAA)	-0,549	TargetScan Human	High (predicted)	CENPO	Kinetochore Metaphase Signaling Pathway
hsa-miR-130a-3p	miR-130a-3p (and other miRNAs w/seed AGUGCAA)	-0,549	TarBase,TargetScan Human,miRecords	Experimentally Observed,Moderate (predicted)	CSF1	Altered T Cell and B Cell Signaling in Rheumatoid Arthritis,Atherosclerosis Signaling,Hematopoiesis from Multipotent Stem Cells,Hematopoiesis from Pluripotent Stem Cells,Hepatic Fibrosis / Hepatic Stellate Cell Activation,Macropinocytosis Signaling,MSP-RON Signaling Pathway,Role of Macrophages, Fibroblasts and Endothelial Cells in Rheumatoid Arthritis,Role of Osteoblasts, Osteoclasts and Chondroc…
hsa-miR-130a-3p	miR-130a-3p (and other miRNAs w/seed AGUGCAA)	-0,549	TargetScan Human	High (predicted)	CYSLTR1	Breast Cancer Regulation by Stathmin1,Eicosanoid Signaling
hsa-miR-130a-3p	miR-130a-3p (and other miRNAs w/seed AGUGCAA)	-0,549	TargetScan Human	High (predicted)	DYNC1LI2	Phagosome Maturation
hsa-miR-130a-3p	miR-130a-3p (and other miRNAs w/seed AGUGCAA)	-0,549	TargetScan Human	High (predicted)	EPS15	Clathrin-mediated Endocytosis Signaling
hsa-miR-130a-3p	miR-130a-3p (and other miRNAs w/seed AGUGCAA)	-0,549	TargetScan Human	High (predicted)	ESR1	Aryl Hydrocarbon Receptor Signaling,eNOS Signaling,ERK/MAPK Signaling,Estrogen Receptor Signaling,Estrogen-Dependent Breast Cancer Signaling,Estrogen-mediated S-phase Entry,Glucocorticoid Receptor Signaling,Hepatic Cholestasis,HOTAIR Regulatory Pathway,RhoGDI Signaling,Systemic Lupus Erythematosus In T Cell Signaling Pathway
hsa-miR-130a-3p	miR-130a-3p (and other miRNAs w/seed AGUGCAA)	-0,549	TargetScan Human	High (predicted)	FRZB	Osteoarthritis Pathway,Role of Macrophages, Fibroblasts and Endothelial Cells in Rheumatoid Arthritis,Role of Osteoblasts, Osteoclasts and Chondrocytes in Rheumatoid Arthritis,Wnt/β-catenin Signaling
hsa-miR-130a-3p	miR-130a-3p (and other miRNAs w/seed AGUGCAA)	-0,549	TargetScan Human	High (predicted)	GABRR1	GABA Receptor Signaling,Neuroinflammation Signaling Pathway
hsa-miR-130a-3p	miR-130a-3p (and other miRNAs w/seed AGUGCAA)	-0,549	TargetScan Human	High (predicted)	GADD45A	ATM Signaling,Cell Cycle: G2/M DNA Damage Checkpoint Regulation,GADD45 Signaling,Hereditary Breast Cancer Signaling,p53 Signaling,Role of BRCA1 in DNA Damage Response,SAPK/JNK Signaling,Senescence Pathway,Sirtuin Signaling Pathway,Systemic Lupus Erythematosus In T Cell Signaling Pathway,VDR/RXR Activation
hsa-miR-130a-3p	miR-130a-3p (and other miRNAs w/seed AGUGCAA)	-0,549	TargetScan Human	High (predicted)	GJA1	Gap Junction Signaling,Ovarian Cancer Signaling,Wnt/β-catenin Signaling
hsa-miR-130a-3p	miR-130a-3p (and other miRNAs w/seed AGUGCAA)	-0,549	TargetScan Human	High (predicted)	HBP1	Senescence Pathway
hsa-miR-130a-3p	miR-130a-3p (and other miRNAs w/seed AGUGCAA)	-0,549	TargetScan Human	High (predicted)	HOXB1	Role of Oct4 in Mammalian Embryonic Stem Cell Pluripotency,Transcriptional Regulatory Network in Embryonic Stem Cells
hsa-miR-130a-3p	miR-130a-3p (and other miRNAs w/seed AGUGCAA)	-0,549	TargetScan Human	High (predicted)	IGF1	Amyotrophic Lateral Sclerosis Signaling,Axonal Guidance Signaling,Breast Cancer Regulation by Stathmin1,Cardiac Hypertrophy Signaling,Cardiac Hypertrophy Signaling (Enhanced),Clathrin-mediated Endocytosis Signaling,Estrogen Receptor Signaling,Estrogen-Dependent Breast Cancer Signaling,Glioblastoma Multiforme Signaling,Glioma Signaling,Growth Hormone Signaling,Hepatic Fibrosis / Hepatic Stellate C…
hsa-miR-130a-3p	miR-130a-3p (and other miRNAs w/seed AGUGCAA)	-0,549	TargetScan Human	High (predicted)	IL10RB	Cardiac Hypertrophy Signaling (Enhanced),IL-10 Signaling,IL-22 Signaling,PI3K/AKT Signaling,STAT3 Pathway,T Cell Exhaustion Signaling Pathway,T Helper Cell Differentiation,Th1 and Th2 Activation Pathway,Th1 Pathway
hsa-miR-130a-3p	miR-130a-3p (and other miRNAs w/seed AGUGCAA)	-0,549	TargetScan Human	High (predicted)	IRF1	HOTAIR Regulatory Pathway,IL-12 Signaling and Production in Macrophages,IL-15 Production,iNOS Signaling,Interferon Signaling,Production of Nitric Oxide and Reactive Oxygen Species in Macrophages,Prolactin Signaling,Retinoic acid Mediated Apoptosis Signaling,Role of PKR in Interferon Induction and Antiviral Response,Th1 and Th2 Activation Pathway,Th1 Pathway,Type I Diabetes Mellitus Signaling
hsa-miR-130a-3p	miR-130a-3p (and other miRNAs w/seed AGUGCAA)	-0,549	TargetScan Human	High (predicted)	JARID2	HOTAIR Regulatory Pathway,Role of Oct4 in Mammalian Embryonic Stem Cell Pluripotency
hsa-miR-130a-3p	miR-130a-3p (and other miRNAs w/seed AGUGCAA)	-0,549	TargetScan Human	High (predicted)	LDLR	Clathrin-mediated Endocytosis Signaling,LXR/RXR Activation,TR/RXR Activation
hsa-miR-130a-3p	miR-130a-3p (and other miRNAs w/seed AGUGCAA)	-0,549	TargetScan Human	High (predicted)	MAF	IL-12 Signaling and Production in Macrophages,NRF2-mediated Oxidative Stress Response,Th1 and Th2 Activation Pathway,Th2 Pathway,Xenobiotic Metabolism General Signaling Pathway,Xenobiotic Metabolism Signaling
hsa-miR-130a-3p	miR-130a-3p (and other miRNAs w/seed AGUGCAA)	-0,549	TargetScan Human	High (predicted)	MAP3K13	B Cell Receptor Signaling,Cardiac Hypertrophy Signaling,Cardiac Hypertrophy Signaling (Enhanced),CD27 Signaling in Lymphocytes,Germ Cell-Sertoli Cell Junction Signaling,GNRH Signaling,HGF Signaling,Natural Killer Cell Signaling,NGF Signaling,PKCθ Signaling in T Lymphocytes,Production of Nitric Oxide and Reactive Oxygen Species in Macrophages,RANK Signaling in Osteoclasts,SAPK/JNK Signaling,Sertol…
hsa-miR-130a-3p	miR-130a-3p (and other miRNAs w/seed AGUGCAA)	-0,549	TargetScan Human	High (predicted)	MDM4	ATM Signaling,Cell Cycle: G2/M DNA Damage Checkpoint Regulation,p53 Signaling
hsa-miR-130a-3p	miR-130a-3p (and other miRNAs w/seed AGUGCAA)	-0,549	TargetScan Human	High (predicted)	MEIS1	Transcriptional Regulatory Network in Embryonic Stem Cells
hsa-miR-130a-3p	miR-130a-3p (and other miRNAs w/seed AGUGCAA)	-0,549	TargetScan Human	High (predicted)	MET	Axonal Guidance Signaling,Clathrin-mediated Endocytosis Signaling,Epithelial Adherens Junction Signaling,FGF Signaling,Hepatic Fibrosis / Hepatic Stellate Cell Activation,HGF Signaling,HIF1α Signaling,HOTAIR Regulatory Pathway,IL-15 Production,IL-7 Signaling Pathway,Macropinocytosis Signaling,Regulation Of The Epithelial Mesenchymal Transition By Growth Factors Pathway,Regulation of the Epithelia…
hsa-miR-130a-3p	miR-130a-3p (and other miRNAs w/seed AGUGCAA)	-0,549	TargetScan Human	High (predicted)	MMP19	Agranulocyte Adhesion and Diapedesis,Bladder Cancer Signaling,Colorectal Cancer Metastasis Signaling,Estrogen Receptor Signaling,Granulocyte Adhesion and Diapedesis,HIF1α Signaling,HOTAIR Regulatory Pathway,Inhibition of Matrix Metalloproteases,Leukocyte Extravasation Signaling
hsa-miR-130a-3p	miR-130a-3p (and other miRNAs w/seed AGUGCAA)	-0,549	TargetScan Human	High (predicted)	MXD1	Polyamine Regulation in Colon Cancer,VDR/RXR Activation
hsa-miR-130a-3p	miR-130a-3p (and other miRNAs w/seed AGUGCAA)	-0,549	TargetScan Human	High (predicted)	NEUROG1	Transcriptional Regulatory Network in Embryonic Stem Cells
hsa-miR-130a-3p	miR-130a-3p (and other miRNAs w/seed AGUGCAA)	-0,549	TargetScan Human	High (predicted)	NFIA	Aryl Hydrocarbon Receptor Signaling
hsa-miR-130a-3p	miR-130a-3p (and other miRNAs w/seed AGUGCAA)	-0,549	TargetScan Human	High (predicted)	PIK3CB	14-3-3-mediated Signaling,3-phosphoinositide Biosynthesis,Actin Cytoskeleton Signaling,Acute Myeloid Leukemia Signaling,Acute Phase Response Signaling,Adrenomedullin signaling pathway,Aldosterone Signaling in Epithelial Cells,AMPK Signaling,Amyotrophic Lateral Sclerosis Signaling,Angiopoietin Signaling,Antiproliferative Role of Somatostatin Receptor 2,Apelin Cardiomyocyte Signaling Pathway,Apelin…
hsa-miR-130a-3p	miR-130a-3p (and other miRNAs w/seed AGUGCAA)	-0,549	TargetScan Human	High (predicted)	PMEPA1	TGF-β Signaling
hsa-miR-130a-3p	miR-130a-3p (and other miRNAs w/seed AGUGCAA)	-0,549	TargetScan Human	High (predicted)	PPARG	Adipogenesis pathway,Adrenomedullin signaling pathway,ERK/MAPK Signaling,FXR/RXR Activation,Hepatic Fibrosis Signaling Pathway,IL-12 Signaling and Production in Macrophages,Osteoarthritis Pathway,PEDF Signaling,Polyamine Regulation in Colon Cancer,PPAR Signaling,Sirtuin Signaling Pathway,Type II Diabetes Mellitus Signaling,Unfolded protein response,White Adipose Tissue Browning Pathway
hsa-miR-130a-3p	miR-130a-3p (and other miRNAs w/seed AGUGCAA)	-0,549	TargetScan Human	High (predicted)	PTEN	3-phosphoinositide Biosynthesis,3-phosphoinositide Degradation,B Cell Receptor Signaling,BEX2 Signaling Pathway,Cancer Drug Resistance By Drug Efflux,Cardiac Hypertrophy Signaling (Enhanced),D-myo-inositol (1,3,4)-trisphosphate Biosynthesis,D-myo-inositol (1,4,5,6)-Tetrakisphosphate Biosynthesis,D-myo-inositol (3,4,5,6)-tetrakisphosphate Biosynthesis,D-myo-inositol-5-phosphate Metabolism,Endometr…
hsa-miR-130a-3p	miR-130a-3p (and other miRNAs w/seed AGUGCAA)	-0,549	TargetScan Human	High (predicted)	RBBP8	ATM Signaling,Role of BRCA1 in DNA Damage Response,Sirtuin Signaling Pathway
hsa-miR-130a-3p	miR-130a-3p (and other miRNAs w/seed AGUGCAA)	-0,549	TargetScan Human	High (predicted)	RPS6KA5	Bladder Cancer Signaling,Cardiac Hypertrophy Signaling (Enhanced),CNTF Signaling,ERK/MAPK Signaling,ERK5 Signaling,FGF Signaling,FLT3 Signaling in Hematopoietic Progenitor Cells,Growth Hormone Signaling,ILK Signaling,Insulin Secretion Signaling Pathway,Melanocyte Development and Pigmentation Signaling,mTOR Signaling,NGF Signaling,Opioid Signaling Pathway,p38 MAPK Signaling,PFKFB4 Signaling Pathwa…
hsa-miR-130a-3p	miR-130a-3p (and other miRNAs w/seed AGUGCAA)	-0,549	Ingenuity Expert Findings	Experimentally Observed	SMAD4	Antiproliferative Role of TOB in T Cell Signaling,BMP signaling pathway,Cardiomyocyte Differentiation via BMP Receptors,Cell Cycle: G1/S Checkpoint Regulation,Chronic Myeloid Leukemia Signaling,Colorectal Cancer Metastasis Signaling,Coronavirus Pathogenesis Pathway,Factors Promoting Cardiogenesis in Vertebrates,FAT10 Cancer Signaling Pathway,Glucocorticoid Receptor Signaling,Hepatic Fibrosis / He…
hsa-miR-130a-3p	miR-130a-3p (and other miRNAs w/seed AGUGCAA)	-0,549	TargetScan Human	High (predicted)	SMARCD2	AMPK Signaling,Glucocorticoid Receptor Signaling,Hereditary Breast Cancer Signaling,RAR Activation,Role of BRCA1 in DNA Damage Response
hsa-miR-130a-3p	miR-130a-3p (and other miRNAs w/seed AGUGCAA)	-0,549	TargetScan Human	High (predicted)	SNAP25	Huntington's Disease Signaling,Insulin Secretion Signaling Pathway,Phagosome Maturation,Synaptogenesis Signaling Pathway,Tight Junction Signaling
hsa-miR-130a-3p	miR-130a-3p (and other miRNAs w/seed AGUGCAA)	-0,549	TargetScan Human	High (predicted)	SOCS5	Acute Phase Response Signaling,Growth Hormone Signaling,IGF-1 Signaling,JAK/Stat Signaling,Prolactin Signaling,Role of JAK2 in Hormone-like Cytokine Signaling,STAT3 Pathway,Type I Diabetes Mellitus Signaling,Type II Diabetes Mellitus Signaling
hsa-miR-130a-3p	miR-130a-3p (and other miRNAs w/seed AGUGCAA)	-0,549	TargetScan Human	High (predicted)	SOS2	Actin Cytoskeleton Signaling,Actin Nucleation by ARP-WASP Complex,Acute Myeloid Leukemia Signaling,Acute Phase Response Signaling,Adrenomedullin signaling pathway,Aldosterone Signaling in Epithelial Cells,Axonal Guidance Signaling,B Cell Receptor Signaling,Breast Cancer Regulation by Stathmin1,Cholecystokinin/Gastrin-mediated Signaling,Chronic Myeloid Leukemia Signaling,Colorectal Cancer Metastas…
hsa-miR-130a-3p	miR-130a-3p (and other miRNAs w/seed AGUGCAA)	-0,549	TargetScan Human	High (predicted)	TGFBR2	Antiproliferative Role of TOB in T Cell Signaling,Cardiac Hypertrophy Signaling,Cardiac Hypertrophy Signaling (Enhanced),Chronic Myeloid Leukemia Signaling,Colorectal Cancer Metastasis Signaling,Coronavirus Pathogenesis Pathway,Epithelial Adherens Junction Signaling,Factors Promoting Cardiogenesis in Vertebrates,FAT10 Cancer Signaling Pathway,Germ Cell-Sertoli Cell Junction Signaling,Glucocortico…
hsa-miR-130a-3p	miR-130a-3p (and other miRNAs w/seed AGUGCAA)	-0,549	TargetScan Human	High (predicted)	TSC1	14-3-3-mediated Signaling,AMPK Signaling,BEX2 Signaling Pathway,Glioblastoma Multiforme Signaling,HER-2 Signaling in Breast Cancer,Insulin Receptor Signaling,mTOR Signaling,PI3K/AKT Signaling
hsa-miR-130a-3p	miR-130a-3p (and other miRNAs w/seed AGUGCAA)	-0,549	TargetScan Human	High (predicted)	UBC	Clathrin-mediated Endocytosis Signaling,GABA Receptor Signaling,Hereditary Breast Cancer Signaling,Huntington's Disease Signaling,Necroptosis Signaling Pathway,Protein Ubiquitination Pathway,Renal Cell Carcinoma Signaling,Toll-like Receptor Signaling,Wnt/β-catenin Signaling
hsa-miR-130a-3p	miR-130a-3p (and other miRNAs w/seed AGUGCAA)	-0,549	TargetScan Human	High (predicted)	UBE2W	Hypoxia Signaling in the Cardiovascular System,Protein Ubiquitination Pathway
hsa-miR-130a-3p	miR-130a-3p (and other miRNAs w/seed AGUGCAA)	-0,549	TargetScan Human	High (predicted)	VPS37A	Phagosome Maturation
hsa-miR-130a-3p	miR-130a-3p (and other miRNAs w/seed AGUGCAA)	-0,549	TargetScan Human	High (predicted)	WNT2B	Axonal Guidance Signaling,Basal Cell Carcinoma Signaling,Cardiac Hypertrophy Signaling (Enhanced),Colorectal Cancer Metastasis Signaling,Factors Promoting Cardiogenesis in Vertebrates,Glioblastoma Multiforme Signaling,Hepatic Fibrosis Signaling Pathway,HOTAIR Regulatory Pathway,Human Embryonic Stem Cell Pluripotency,Molecular Mechanisms of Cancer,Ovarian Cancer Signaling,PCP pathway,Regulation Of…
hsa-miR-130a-3p	miR-130a-3p (and other miRNAs w/seed AGUGCAA)	-0,549	TargetScan Human	High (predicted)	ZNF217	Sumoylation Pathway
hsa-miR-143-3p	miR-143-3p (and other miRNAs w/seed GAGAUGA)	1,013	TargetScan Human	High (predicted)	ATP6V1A	Iron homeostasis signaling pathway,Phagosome Maturation
hsa-miR-143-3p	miR-143-3p (and other miRNAs w/seed GAGAUGA)	1,013	Ingenuity Expert Findings,TargetScan Human	Experimentally Observed,Moderate (predicted)	BCL2	Adrenomedullin signaling pathway,Amyotrophic Lateral Sclerosis Signaling,Apoptosis Signaling,Autophagy,BEX2 Signaling Pathway,Ceramide Signaling,Coronavirus Pathogenesis Pathway,Cytotoxic T Lymphocyte-mediated Apoptosis of Target Cells,Death Receptor Signaling,Docosahexaenoic Acid (DHA) Signaling,EIF2 Signaling,Estrogen Receptor Signaling,Glucocorticoid Receptor Signaling,Hepatic Fibrosis / Hepat…
hsa-miR-143-3p	miR-143-3p (and other miRNAs w/seed GAGAUGA)	1,013	TargetScan Human	High (predicted)	CCL7	Agranulocyte Adhesion and Diapedesis,Chemokine Signaling,Granulocyte Adhesion and Diapedesis,IL-17A Signaling in Fibroblasts,LXR/RXR Activation,Role of IL-17A in Arthritis,Role of IL-17F in Allergic Inflammatory Airway Diseases,TREM1 Signaling
hsa-miR-143-3p	miR-143-3p (and other miRNAs w/seed GAGAUGA)	1,013	TargetScan Human	High (predicted)	CPB2	SPINK1 Pancreatic Cancer Pathway
hsa-miR-143-3p	miR-143-3p (and other miRNAs w/seed GAGAUGA)	1,013	TargetScan Human	High (predicted)	DEFA1 (includes others)	IL-8 Signaling
hsa-miR-143-3p	miR-143-3p (and other miRNAs w/seed GAGAUGA)	1,013	miRecords	Experimentally Observed	DNMT3A	DNA Methylation and Transcriptional Repression Signaling,Sumoylation Pathway
hsa-miR-143-3p	miR-143-3p (and other miRNAs w/seed GAGAUGA)	1,013	TargetScan Human	High (predicted)	FHIT	Non-Small Cell Lung Cancer Signaling,Small Cell Lung Cancer Signaling
hsa-miR-143-3p	miR-143-3p (and other miRNAs w/seed GAGAUGA)	1,013	TargetScan Human	High (predicted)	GAD2	GABA Receptor Signaling,Glutamate Degradation III (via 4-aminobutyrate),Glutamate Dependent Acid Resistance,Neuroinflammation Signaling Pathway,Type I Diabetes Mellitus Signaling
hsa-miR-143-3p	miR-143-3p (and other miRNAs w/seed GAGAUGA)	1,013	TargetScan Human	High (predicted)	GNL3	Cell Cycle: G1/S Checkpoint Regulation,p53 Signaling
hsa-miR-143-3p	miR-143-3p (and other miRNAs w/seed GAGAUGA)	1,013	TargetScan Human	High (predicted)	GPR83	Breast Cancer Regulation by Stathmin1
hsa-miR-143-3p	miR-143-3p (and other miRNAs w/seed GAGAUGA)	1,013	TargetScan Human	High (predicted)	GRIN2B	Amyotrophic Lateral Sclerosis Signaling,Calcium Signaling,Circadian Rhythm Signaling,CREB Signaling in Neurons,Dopamine-DARPP32 Feedback in cAMP Signaling,Endocannabinoid Neuronal Synapse Pathway,Ephrin Receptor Signaling,Glutamate Receptor Signaling,Huntington's Disease Signaling,Neuroinflammation Signaling Pathway,Neuropathic Pain Signaling In Dorsal Horn Neurons,nNOS Signaling in Neurons,Opioi…
hsa-miR-143-3p	miR-143-3p (and other miRNAs w/seed GAGAUGA)	1,013	TargetScan Human	High (predicted)	HLA-DOA	Allograft Rejection Signaling,Altered T Cell and B Cell Signaling in Rheumatoid Arthritis,Antigen Presentation Pathway,Autoimmune Thyroid Disease Signaling,B Cell Development,Calcium-induced T Lymphocyte Apoptosis,CD28 Signaling in T Helper Cells,Cdc42 Signaling,Dendritic Cell Maturation,Graft-versus-Host Disease Signaling,iCOS-iCOSL Signaling in T Helper Cells,IL-4 Signaling,Neuroinflammation Si…
hsa-miR-143-3p	miR-143-3p (and other miRNAs w/seed GAGAUGA)	1,013	TargetScan Human	High (predicted)	IFIT3	Interferon Signaling,Systemic Lupus Erythematosus In B Cell Signaling Pathway
hsa-miR-143-3p	miR-143-3p (and other miRNAs w/seed GAGAUGA)	1,013	TargetScan Human	High (predicted)	IFNA14	Activation of IRF by Cytosolic Pattern Recognition Receptors,Coronavirus Pathogenesis Pathway,IL-12 Signaling and Production in Macrophages,Necroptosis Signaling Pathway,Neuroinflammation Signaling Pathway,Retinoic acid Mediated Apoptosis Signaling,Role of Cytokines in Mediating Communication between Immune Cells,Role of Hypercytokinemia/hyperchemokinemia in the Pathogenesis of Influenza,Role of …
hsa-miR-143-3p	miR-143-3p (and other miRNAs w/seed GAGAUGA)	1,013	TargetScan Human	High (predicted)	IFNA16	Activation of IRF by Cytosolic Pattern Recognition Receptors,IL-12 Signaling and Production in Macrophages,Neuroinflammation Signaling Pathway,Retinoic acid Mediated Apoptosis Signaling,Role of Cytokines in Mediating Communication between Immune Cells,Role of Hypercytokinemia/hyperchemokinemia in the Pathogenesis of Influenza,Role of Lipids/Lipid Rafts in the Pathogenesis of Influenza,Role of PI3…
hsa-miR-143-3p	miR-143-3p (and other miRNAs w/seed GAGAUGA)	1,013	TargetScan Human	High (predicted)	IFNA7	Activation of IRF by Cytosolic Pattern Recognition Receptors,IL-12 Signaling and Production in Macrophages,Neuroinflammation Signaling Pathway,Retinoic acid Mediated Apoptosis Signaling,Role of Cytokines in Mediating Communication between Immune Cells,Role of Hypercytokinemia/hyperchemokinemia in the Pathogenesis of Influenza,Role of Lipids/Lipid Rafts in the Pathogenesis of Influenza,Role of PI3…
hsa-miR-143-3p	miR-143-3p (and other miRNAs w/seed GAGAUGA)	1,013	Ingenuity Expert Findings,TargetScan Human	Experimentally Observed,High (predicted)	IGFBP5	Hepatic Fibrosis / Hepatic Stellate Cell Activation,IGF-1 Signaling,VDR/RXR Activation
hsa-miR-143-3p	miR-143-3p (and other miRNAs w/seed GAGAUGA)	1,013	TargetScan Human	High (predicted)	IL18	Acute Phase Response Signaling,Adrenomedullin signaling pathway,Agranulocyte Adhesion and Diapedesis,Airway Pathology in Chronic Obstructive Pulmonary Disease,Altered T Cell and B Cell Signaling in Rheumatoid Arthritis,Atherosclerosis Signaling,Cardiac Hypertrophy Signaling (Enhanced),Cholecystokinin/Gastrin-mediated Signaling,Communication between Innate and Adaptive Immune Cells,Crosstalk betwe…
hsa-miR-143-3p	miR-143-3p (and other miRNAs w/seed GAGAUGA)	1,013	TargetScan Human	High (predicted)	IL36G	Acute Phase Response Signaling,Adrenomedullin signaling pathway,Agranulocyte Adhesion and Diapedesis,Airway Pathology in Chronic Obstructive Pulmonary Disease,Altered T Cell and B Cell Signaling in Rheumatoid Arthritis,Atherosclerosis Signaling,Cardiac Hypertrophy Signaling (Enhanced),Cholecystokinin/Gastrin-mediated Signaling,Communication between Innate and Adaptive Immune Cells,Dendritic Cell …
hsa-miR-143-3p	miR-143-3p (and other miRNAs w/seed GAGAUGA)	1,013	Ingenuity Expert Findings,TargetScan Human,miRecords	Experimentally Observed,Moderate (predicted)	KRAS	14-3-3-mediated Signaling,Actin Cytoskeleton Signaling,Actin Nucleation by ARP-WASP Complex,Acute Myeloid Leukemia Signaling,Acute Phase Response Signaling,Adrenomedullin signaling pathway,Agrin Interactions at Neuromuscular Junction,Aldosterone Signaling in Epithelial Cells,Angiopoietin Signaling,Antiproliferative Role of Somatostatin Receptor 2,Apelin Endothelial Signaling Pathway,Apoptosis Sig…
hsa-miR-143-3p	miR-143-3p (and other miRNAs w/seed GAGAUGA)	1,013	TargetScan Human	High (predicted)	LAT2	TREM1 Signaling
hsa-miR-143-3p	miR-143-3p (and other miRNAs w/seed GAGAUGA)	1,013	TargetScan Human	High (predicted)	M6PR	Phagosome Maturation,Tumoricidal Function of Hepatic Natural Killer Cells
hsa-miR-143-3p	miR-143-3p (and other miRNAs w/seed GAGAUGA)	1,013	TarBase	Experimentally Observed	MAPK12	14-3-3-mediated Signaling,4-1BB Signaling in T Lymphocytes,Activation of IRF by Cytosolic Pattern Recognition Receptors,Acute Phase Response Signaling,Adrenomedullin signaling pathway,Agrin Interactions at Neuromuscular Junction,AMPK Signaling,Amyloid Processing,Antioxidant Action of Vitamin C,Apelin Adipocyte Signaling Pathway,Apelin Cardiomyocyte Signaling Pathway,Apelin Endothelial Signaling P…
hsa-miR-143-3p	miR-143-3p (and other miRNAs w/seed GAGAUGA)	1,013	Ingenuity Expert Findings,TarBase,TargetScan Human,miRecords	Experimentally Observed,Moderate (predicted)	MAPK7	Adrenomedullin signaling pathway,Apelin Adipocyte Signaling Pathway,Apelin Cardiomyocyte Signaling Pathway,Cardiac Hypertrophy Signaling (Enhanced),CDK5 Signaling,Cholecystokinin/Gastrin-mediated Signaling,Endocannabinoid Developing Neuron Pathway,Endocannabinoid Neuronal Synapse Pathway,Endothelin-1 Signaling,ERK5 Signaling,Gap Junction Signaling,GNRH Signaling,Gα12/13 Signaling,Inhibition of AR…
hsa-miR-143-3p	miR-143-3p (and other miRNAs w/seed GAGAUGA)	1,013	Ingenuity Expert Findings	Experimentally Observed	MDM2	Aryl Hydrocarbon Receptor Signaling,ATM Signaling,BAG2 Signaling Pathway,Bladder Cancer Signaling,Cancer Drug Resistance By Drug Efflux,Cell Cycle: G1/S Checkpoint Regulation,Cell Cycle: G2/M DNA Damage Checkpoint Regulation,Chronic Myeloid Leukemia Signaling,Clathrin-mediated Endocytosis Signaling,Glioblastoma Multiforme Signaling,Glioma Signaling,HER-2 Signaling in Breast Cancer,HIF1α Signaling…
hsa-miR-143-3p	miR-143-3p (and other miRNAs w/seed GAGAUGA)	1,013	TargetScan Human	High (predicted)	PLA2G1B	Antioxidant Action of Vitamin C,Atherosclerosis Signaling,CCR3 Signaling in Eosinophils,Eicosanoid Signaling,Endothelin-1 Signaling,ERK/MAPK Signaling,Fc Epsilon RI Signaling,MIF Regulation of Innate Immunity,MIF-mediated Glucocorticoid Regulation,Necroptosis Signaling Pathway,Neuroinflammation Signaling Pathway,p38 MAPK Signaling,Phospholipase C Signaling,Phospholipases,Role of MAPK Signaling in…
hsa-miR-143-3p	miR-143-3p (and other miRNAs w/seed GAGAUGA)	1,013	Ingenuity Expert Findings	Experimentally Observed	PLK1	Cell Cycle: G2/M DNA Damage Checkpoint Regulation,Kinetochore Metaphase Signaling Pathway,Mitotic Roles of Polo-Like Kinase,Pyridoxal 5'-phosphate Salvage Pathway,Role of BRCA1 in DNA Damage Response,Role of CHK Proteins in Cell Cycle Checkpoint Control,Salvage Pathways of Pyrimidine Ribonucleotides
hsa-miR-143-3p	miR-143-3p (and other miRNAs w/seed GAGAUGA)	1,013	Ingenuity Expert Findings	Experimentally Observed	PRC1	Mitotic Roles of Polo-Like Kinase
hsa-miR-143-3p	miR-143-3p (and other miRNAs w/seed GAGAUGA)	1,013	TargetScan Human	High (predicted)	SELENOT	Antioxidant Action of Vitamin C,Thioredoxin Pathway,Vitamin-C Transport
hsa-miR-143-3p	miR-143-3p (and other miRNAs w/seed GAGAUGA)	1,013	TargetScan Human	High (predicted)	SELL	Agranulocyte Adhesion and Diapedesis,Granulocyte Adhesion and Diapedesis
hsa-miR-143-3p	miR-143-3p (and other miRNAs w/seed GAGAUGA)	1,013	TargetScan Human	High (predicted)	SFRP4	Role of Macrophages, Fibroblasts and Endothelial Cells in Rheumatoid Arthritis,Role of Osteoblasts, Osteoclasts and Chondrocytes in Rheumatoid Arthritis,Wnt/β-catenin Signaling
hsa-miR-143-3p	miR-143-3p (and other miRNAs w/seed GAGAUGA)	1,013	Ingenuity Expert Findings	Experimentally Observed	TOP2A	Cell Cycle Control of Chromosomal Replication,Cell Cycle: G2/M DNA Damage Checkpoint Regulation,NER Pathway
hsa-miR-143-3p	miR-143-3p (and other miRNAs w/seed GAGAUGA)	1,013	TargetScan Human	High (predicted)	TPP1	Neuroprotective Role of THOP1 in Alzheimer's Disease,Telomerase Signaling
hsa-miR-143-3p	miR-143-3p (and other miRNAs w/seed GAGAUGA)	1,013	TargetScan Human	High (predicted)	UBE2E1	Hypoxia Signaling in the Cardiovascular System,Protein Ubiquitination Pathway
hsa-miR-143-3p	miR-143-3p (and other miRNAs w/seed GAGAUGA)	1,013	TargetScan Human	High (predicted)	UBE2E3	Hypoxia Signaling in the Cardiovascular System,NRF2-mediated Oxidative Stress Response,Protein Ubiquitination Pathway
hsa-miR-143-3p	miR-143-3p (and other miRNAs w/seed GAGAUGA)	1,013	TargetScan Human	High (predicted)	VHL	HIF1α Signaling,Hypoxia Signaling in the Cardiovascular System,Protein Ubiquitination Pathway,Renal Cell Carcinoma Signaling,Senescence Pathway
hsa-miR-143-3p	miR-143-3p (and other miRNAs w/seed GAGAUGA)	1,013	TargetScan Human	High (predicted)	XCR1	Breast Cancer Regulation by Stathmin1,cAMP-mediated signaling,G-Protein Coupled Receptor Signaling,Gαi Signaling
hsa-miR-148a-3p	miR-148a-3p (and other miRNAs w/seed CAGUGCA)	1,135	TargetScan Human	High (predicted)	ABL2	IL-15 Production,PDGF Signaling,RhoA Signaling,Sperm Motility
hsa-miR-148a-3p	miR-148a-3p (and other miRNAs w/seed CAGUGCA)	1,135	TargetScan Human	High (predicted)	ADGRB3	Breast Cancer Regulation by Stathmin1
hsa-miR-148a-3p	miR-148a-3p (and other miRNAs w/seed CAGUGCA)	1,135	TargetScan Human	High (predicted)	ADGRE1	Breast Cancer Regulation by Stathmin1
hsa-miR-148a-3p	miR-148a-3p (and other miRNAs w/seed CAGUGCA)	1,135	TargetScan Human	High (predicted)	AGO4	EIF2 Signaling,HOTAIR Regulatory Pathway,Inhibition of ARE-Mediated mRNA Degradation Pathway,Insulin Secretion Signaling Pathway,Regulation of eIF4 and p70S6K Signaling
hsa-miR-148a-3p	miR-148a-3p (and other miRNAs w/seed CAGUGCA)	1,135	TargetScan Human	High (predicted)	AK2	AMPK Signaling
hsa-miR-148a-3p	miR-148a-3p (and other miRNAs w/seed CAGUGCA)	1,135	TargetScan Human	High (predicted)	BHLHE41	Circadian Rhythm Signaling,Th1 and Th2 Activation Pathway,Th2 Pathway
hsa-miR-148a-3p	miR-148a-3p (and other miRNAs w/seed CAGUGCA)	1,135	Ingenuity Expert Findings,TargetScan Human	Experimentally Observed,High (predicted)	CCKBR	Breast Cancer Regulation by Stathmin1,Cholecystokinin/Gastrin-mediated Signaling,JAK/Stat Signaling
hsa-miR-148a-3p	miR-148a-3p (and other miRNAs w/seed CAGUGCA)	1,135	TargetScan Human	High (predicted)	CCL14	Agranulocyte Adhesion and Diapedesis,Granulocyte Adhesion and Diapedesis
hsa-miR-148a-3p	miR-148a-3p (and other miRNAs w/seed CAGUGCA)	1,135	TargetScan Human	High (predicted)	CDK19	Cell Cycle Control of Chromosomal Replication,Molecular Mechanisms of Cancer
hsa-miR-148a-3p	miR-148a-3p (and other miRNAs w/seed CAGUGCA)	1,135	TargetScan Human	High (predicted)	CDK5R1	Amyloid Processing,CDK5 Signaling,Huntington's Disease Signaling,Neuregulin Signaling,Rac Signaling,Reelin Signaling in Neurons
hsa-miR-148a-3p	miR-148a-3p (and other miRNAs w/seed CAGUGCA)	1,135	TargetScan Human	High (predicted)	CTSA	Autophagy,Phagosome Maturation,SPINK1 Pancreatic Cancer Pathway
hsa-miR-148a-3p	miR-148a-3p (and other miRNAs w/seed CAGUGCA)	1,135	TargetScan Human,miRecords	Experimentally Observed,High (predicted)	DNMT1	DNA Methylation and Transcriptional Repression Signaling,Systemic Lupus Erythematosus In T Cell Signaling Pathway
hsa-miR-148a-3p	miR-148a-3p (and other miRNAs w/seed CAGUGCA)	1,135	TarBase,miRecords	Experimentally Observed	DNMT3B	DNA Methylation and Transcriptional Repression Signaling,HOTAIR Regulatory Pathway
hsa-miR-148a-3p	miR-148a-3p (and other miRNAs w/seed CAGUGCA)	1,135	Ingenuity Expert Findings,TargetScan Human	Experimentally Observed,Moderate (predicted)	DUSP1	3-phosphoinositide Biosynthesis,3-phosphoinositide Degradation,Aldosterone Signaling in Epithelial Cells,cAMP-mediated signaling,D-myo-inositol (1,4,5,6)-Tetrakisphosphate Biosynthesis,D-myo-inositol (3,4,5,6)-tetrakisphosphate Biosynthesis,D-myo-inositol-5-phosphate Metabolism,ERK/MAPK Signaling,G-Protein Coupled Receptor Signaling,Glucocorticoid Receptor Signaling,p38 MAPK Signaling,Protein Kin…
hsa-miR-148a-3p	miR-148a-3p (and other miRNAs w/seed CAGUGCA)	1,135	TargetScan Human	High (predicted)	ELF5	ERK/MAPK Signaling,HGF Signaling,Senescence Pathway,Telomerase Signaling
hsa-miR-148a-3p	miR-148a-3p (and other miRNAs w/seed CAGUGCA)	1,135	TargetScan Human	High (predicted)	EPM2A	AMPK Signaling,Glycogen Biosynthesis II (from UDP-D-Glucose),Gαq Signaling,Insulin Receptor Signaling,PI3K/AKT Signaling,Protein Kinase A Signaling,α-Adrenergic Signaling
hsa-miR-148a-3p	miR-148a-3p (and other miRNAs w/seed CAGUGCA)	1,135	TargetScan Human	High (predicted)	ERBB3	Agrin Interactions at Neuromuscular Junction,ErbB Signaling,ErbB2-ErbB3 Signaling,HER-2 Signaling in Breast Cancer,IL-15 Production,Neuregulin Signaling,Sperm Motility
hsa-miR-148a-3p	miR-148a-3p (and other miRNAs w/seed CAGUGCA)	1,135	TargetScan Human	High (predicted)	ETS1	B Cell Receptor Signaling,ERK/MAPK Signaling,GM-CSF Signaling,HGF Signaling,Regulation Of The Epithelial Mesenchymal Transition By Growth Factors Pathway,Regulation of the Epithelial-Mesenchymal Transition Pathway,Renal Cell Carcinoma Signaling,Senescence Pathway,Sumoylation Pathway,Telomerase Signaling
hsa-miR-148a-3p	miR-148a-3p (and other miRNAs w/seed CAGUGCA)	1,135	TargetScan Human	High (predicted)	FLT1	eNOS Signaling,Hepatic Fibrosis / Hepatic Stellate Cell Activation,Hepatic Fibrosis Signaling Pathway,HIF1α Signaling,IL-15 Production,IL-8 Signaling,NF-κB Signaling,Nitric Oxide Signaling in the Cardiovascular System,PTEN Signaling,Sperm Motility,STAT3 Pathway,VEGF Family Ligand-Receptor Interactions,VEGF Signaling
hsa-miR-148a-3p	miR-148a-3p (and other miRNAs w/seed CAGUGCA)	1,135	TargetScan Human	High (predicted)	GADD45A	ATM Signaling,Cell Cycle: G2/M DNA Damage Checkpoint Regulation,GADD45 Signaling,Hereditary Breast Cancer Signaling,p53 Signaling,Role of BRCA1 in DNA Damage Response,SAPK/JNK Signaling,Senescence Pathway,Sirtuin Signaling Pathway,Systemic Lupus Erythematosus In T Cell Signaling Pathway,VDR/RXR Activation
hsa-miR-148a-3p	miR-148a-3p (and other miRNAs w/seed CAGUGCA)	1,135	TargetScan Human	High (predicted)	HLA-A	Allograft Rejection Signaling,Altered T Cell and B Cell Signaling in Rheumatoid Arthritis,Antigen Presentation Pathway,Autoimmune Thyroid Disease Signaling,B Cell Development,Calcium-induced T Lymphocyte Apoptosis,Caveolar-mediated Endocytosis Signaling,CD28 Signaling in T Helper Cells,Cdc42 Signaling,Communication between Innate and Adaptive Immune Cells,Crosstalk between Dendritic Cells and Nat…
hsa-miR-148a-3p	miR-148a-3p (and other miRNAs w/seed CAGUGCA)	1,135	TargetScan Human	High (predicted)	HLA-B	Allograft Rejection Signaling,Altered T Cell and B Cell Signaling in Rheumatoid Arthritis,Antigen Presentation Pathway,Autoimmune Thyroid Disease Signaling,B Cell Development,Calcium-induced T Lymphocyte Apoptosis,Caveolar-mediated Endocytosis Signaling,CD28 Signaling in T Helper Cells,Cdc42 Signaling,Communication between Innate and Adaptive Immune Cells,Crosstalk between Dendritic Cells and Nat…
hsa-miR-148a-3p	miR-148a-3p (and other miRNAs w/seed CAGUGCA)	1,135	TargetScan Human	High (predicted)	HLA-C	Allograft Rejection Signaling,Antigen Presentation Pathway,Autoimmune Thyroid Disease Signaling,Caveolar-mediated Endocytosis Signaling,Cdc42 Signaling,Communication between Innate and Adaptive Immune Cells,Crosstalk between Dendritic Cells and Natural Killer Cells,CTLA4 Signaling in Cytotoxic T Lymphocytes,Cytotoxic T Lymphocyte-mediated Apoptosis of Target Cells,Dendritic Cell Maturation,Graft-…
hsa-miR-148a-3p	miR-148a-3p (and other miRNAs w/seed CAGUGCA)	1,135	TargetScan Human	High (predicted)	HLA-DQB2	Allograft Rejection Signaling,Antigen Presentation Pathway,Cdc42 Signaling,OX40 Signaling Pathway,PD-1, PD-L1 cancer immunotherapy pathway,Systemic Lupus Erythematosus In T Cell Signaling Pathway,T Cell Exhaustion Signaling Pathway,Th1 and Th2 Activation Pathway,Th1 Pathway,Th2 Pathway
hsa-miR-148a-3p	miR-148a-3p (and other miRNAs w/seed CAGUGCA)	1,135	Ingenuity Expert Findings	Experimentally Observed	HOTAIR	HOTAIR Regulatory Pathway
hsa-miR-148a-3p	miR-148a-3p (and other miRNAs w/seed CAGUGCA)	1,135	TargetScan Human	High (predicted)	IL1RL1	Cardiac Hypertrophy Signaling (Enhanced),Granulocyte Adhesion and Diapedesis,Hepatic Cholestasis,Hepatic Fibrosis / Hepatic Stellate Cell Activation,Hepatic Fibrosis Signaling Pathway,IL-10 Signaling,IL-6 Signaling,LPS/IL-1 Mediated Inhibition of RXR Function,LXR/RXR Activation,Osteoarthritis Pathway,p38 MAPK Signaling,PI3K/AKT Signaling,PPAR Signaling,PPARα/RXRα Activation,Role of Macrophages, F…
hsa-miR-148a-3p	miR-148a-3p (and other miRNAs w/seed CAGUGCA)	1,135	TargetScan Human	High (predicted)	INHBB	TGF-β Signaling
hsa-miR-148a-3p	miR-148a-3p (and other miRNAs w/seed CAGUGCA)	1,135	TargetScan Human	High (predicted)	ITGA9	Caveolar-mediated Endocytosis Signaling,Integrin Signaling,Paxillin Signaling
hsa-miR-148a-3p	miR-148a-3p (and other miRNAs w/seed CAGUGCA)	1,135	TargetScan Human	High (predicted)	JMY	p53 Signaling
hsa-miR-148a-3p	miR-148a-3p (and other miRNAs w/seed CAGUGCA)	1,135	TargetScan Human	High (predicted)	KAT7	Adipogenesis pathway,Androgen Signaling,HMGB1 Signaling
hsa-miR-148a-3p	miR-148a-3p (and other miRNAs w/seed CAGUGCA)	1,135	TargetScan Human	High (predicted)	KCNJ6	Dopamine-DARPP32 Feedback in cAMP Signaling,Endocannabinoid Neuronal Synapse Pathway,G Beta Gamma Signaling,Neuroinflammation Signaling Pathway,Opioid Signaling Pathway
hsa-miR-148a-3p	miR-148a-3p (and other miRNAs w/seed CAGUGCA)	1,135	TargetScan Human	High (predicted)	LDLR	Clathrin-mediated Endocytosis Signaling,LXR/RXR Activation,TR/RXR Activation
hsa-miR-148a-3p	miR-148a-3p (and other miRNAs w/seed CAGUGCA)	1,135	TargetScan Human	High (predicted)	MACROH2A1	Kinetochore Metaphase Signaling Pathway
hsa-miR-148a-3p	miR-148a-3p (and other miRNAs w/seed CAGUGCA)	1,135	TargetScan Human	High (predicted)	MAF	IL-12 Signaling and Production in Macrophages,NRF2-mediated Oxidative Stress Response,Th1 and Th2 Activation Pathway,Th2 Pathway,Xenobiotic Metabolism General Signaling Pathway,Xenobiotic Metabolism Signaling
hsa-miR-148a-3p	miR-148a-3p (and other miRNAs w/seed CAGUGCA)	1,135	TargetScan Human	High (predicted)	MAP3K9	B Cell Receptor Signaling,Cardiac Hypertrophy Signaling,Cardiac Hypertrophy Signaling (Enhanced),CD27 Signaling in Lymphocytes,Germ Cell-Sertoli Cell Junction Signaling,GNRH Signaling,HGF Signaling,Natural Killer Cell Signaling,NGF Signaling,PKCθ Signaling in T Lymphocytes,Production of Nitric Oxide and Reactive Oxygen Species in Macrophages,Pyridoxal 5'-phosphate Salvage Pathway,RANK Signaling i…
hsa-miR-148a-3p	miR-148a-3p (and other miRNAs w/seed CAGUGCA)	1,135	TargetScan Human	High (predicted)	MDM4	ATM Signaling,Cell Cycle: G2/M DNA Damage Checkpoint Regulation,p53 Signaling
hsa-miR-148a-3p	miR-148a-3p (and other miRNAs w/seed CAGUGCA)	1,135	TargetScan Human	High (predicted)	MITF	Melanocyte Development and Pigmentation Signaling,Melanoma Signaling,RANK Signaling in Osteoclasts
hsa-miR-148a-3p	miR-148a-3p (and other miRNAs w/seed CAGUGCA)	1,135	TargetScan Human	High (predicted)	MMP10	Agranulocyte Adhesion and Diapedesis,Axonal Guidance Signaling,Bladder Cancer Signaling,Colorectal Cancer Metastasis Signaling,Estrogen Receptor Signaling,Granulocyte Adhesion and Diapedesis,HIF1α Signaling,HOTAIR Regulatory Pathway,Inhibition of Matrix Metalloproteases,Leukocyte Extravasation Signaling,Osteoarthritis Pathway
hsa-miR-148a-3p	miR-148a-3p (and other miRNAs w/seed CAGUGCA)	1,135	TargetScan Human	High (predicted)	MMP15	Agranulocyte Adhesion and Diapedesis,Axonal Guidance Signaling,Bladder Cancer Signaling,Colorectal Cancer Metastasis Signaling,Estrogen Receptor Signaling,Granulocyte Adhesion and Diapedesis,HIF1α Signaling,HOTAIR Regulatory Pathway,Inhibition of Matrix Metalloproteases,Leukocyte Extravasation Signaling
hsa-miR-148a-3p	miR-148a-3p (and other miRNAs w/seed CAGUGCA)	1,135	TargetScan Human	High (predicted)	MRAS	14-3-3-mediated Signaling,Actin Cytoskeleton Signaling,Actin Nucleation by ARP-WASP Complex,Acute Myeloid Leukemia Signaling,Acute Phase Response Signaling,Adrenomedullin signaling pathway,Agrin Interactions at Neuromuscular Junction,AMPK Signaling,Androgen Signaling,Angiopoietin Signaling,Antiproliferative Role of Somatostatin Receptor 2,Apelin Endothelial Signaling Pathway,Apelin Muscle Signali…
hsa-miR-148a-3p	miR-148a-3p (and other miRNAs w/seed CAGUGCA)	1,135	TargetScan Human	High (predicted)	MXD1	Polyamine Regulation in Colon Cancer,VDR/RXR Activation
hsa-miR-148a-3p	miR-148a-3p (and other miRNAs w/seed CAGUGCA)	1,135	TargetScan Human	High (predicted)	NDP	PCP pathway
hsa-miR-148a-3p	miR-148a-3p (and other miRNAs w/seed CAGUGCA)	1,135	TargetScan Human	High (predicted)	NOG	BMP signaling pathway,Factors Promoting Cardiogenesis in Vertebrates,Human Embryonic Stem Cell Pluripotency
hsa-miR-148a-3p	miR-148a-3p (and other miRNAs w/seed CAGUGCA)	1,135	TargetScan Human	High (predicted)	NRAS	14-3-3-mediated Signaling,Actin Cytoskeleton Signaling,Actin Nucleation by ARP-WASP Complex,Acute Myeloid Leukemia Signaling,Acute Phase Response Signaling,Adrenomedullin signaling pathway,Agrin Interactions at Neuromuscular Junction,Angiopoietin Signaling,Antiproliferative Role of Somatostatin Receptor 2,Apelin Endothelial Signaling Pathway,Apoptosis Signaling,Axonal Guidance Signaling,B Cell Re…
hsa-miR-148a-3p	miR-148a-3p (and other miRNAs w/seed CAGUGCA)	1,135	TargetScan Human	High (predicted)	NRP1	Axonal Guidance Signaling,Semaphorin Neuronal Repulsive Signaling Pathway,Semaphorin Signaling in Neurons,VEGF Family Ligand-Receptor Interactions
hsa-miR-148a-3p	miR-148a-3p (and other miRNAs w/seed CAGUGCA)	1,135	TargetScan Human	High (predicted)	PCDH10	HOTAIR Regulatory Pathway
hsa-miR-148a-3p	miR-148a-3p (and other miRNAs w/seed CAGUGCA)	1,135	TargetScan Human	High (predicted)	PDIA3	14-3-3-mediated Signaling,Adrenomedullin signaling pathway,Aldosterone Signaling in Epithelial Cells,Antigen Presentation Pathway,Antioxidant Action of Vitamin C,Apelin Cardiomyocyte Signaling Pathway,Axonal Guidance Signaling,Cardiac Hypertrophy Signaling,Cardiac Hypertrophy Signaling (Enhanced),Cellular Effects of Sildenafil (Viagra),CREB Signaling in Neurons,Dendritic Cell Maturation,Dopamine-…
hsa-miR-148a-3p	miR-148a-3p (and other miRNAs w/seed CAGUGCA)	1,135	TargetScan Human	High (predicted)	PPP1R10	Breast Cancer Regulation by Stathmin1,Cardiac β-adrenergic Signaling,CDK5 Signaling,Dopamine Receptor Signaling,Dopamine-DARPP32 Feedback in cAMP Signaling,ERK/MAPK Signaling,HIPPO signaling,Insulin Receptor Signaling,Kinetochore Metaphase Signaling Pathway,Production of Nitric Oxide and Reactive Oxygen Species in Macrophages,Protein Kinase A Signaling,Synaptic Long Term Potentiation,Xenobiotic M…
hsa-miR-148a-3p	miR-148a-3p (and other miRNAs w/seed CAGUGCA)	1,135	TargetScan Human	High (predicted)	PRKCZ	14-3-3-mediated Signaling,Aldosterone Signaling in Epithelial Cells,Androgen Signaling,Apelin Cardiomyocyte Signaling Pathway,Apelin Endothelial Signaling Pathway,Axonal Guidance Signaling,Breast Cancer Regulation by Stathmin1,Calcium-induced T Lymphocyte Apoptosis,Cardiac Hypertrophy Signaling (Enhanced),CCR3 Signaling in Eosinophils,CCR5 Signaling in Macrophages,Cdc42 Signaling,Ceramide Signali…
hsa-miR-148a-3p	miR-148a-3p (and other miRNAs w/seed CAGUGCA)	1,135	TargetScan Human	High (predicted)	PTEN	3-phosphoinositide Biosynthesis,3-phosphoinositide Degradation,B Cell Receptor Signaling,BEX2 Signaling Pathway,Cancer Drug Resistance By Drug Efflux,Cardiac Hypertrophy Signaling (Enhanced),D-myo-inositol (1,3,4)-trisphosphate Biosynthesis,D-myo-inositol (1,4,5,6)-Tetrakisphosphate Biosynthesis,D-myo-inositol (3,4,5,6)-tetrakisphosphate Biosynthesis,D-myo-inositol-5-phosphate Metabolism,Endometr…
hsa-miR-148a-3p	miR-148a-3p (and other miRNAs w/seed CAGUGCA)	1,135	TargetScan Human	High (predicted)	PTGER3	Breast Cancer Regulation by Stathmin1,cAMP-mediated signaling,Colorectal Cancer Metastasis Signaling,Eicosanoid Signaling,G-Protein Coupled Receptor Signaling,Gαi Signaling
hsa-miR-148a-3p	miR-148a-3p (and other miRNAs w/seed CAGUGCA)	1,135	TargetScan Human	High (predicted)	RAB34	Macropinocytosis Signaling
hsa-miR-148a-3p	miR-148a-3p (and other miRNAs w/seed CAGUGCA)	1,135	TargetScan Human	High (predicted)	RAB9B	AMPK Signaling
hsa-miR-148a-3p	miR-148a-3p (and other miRNAs w/seed CAGUGCA)	1,135	TargetScan Human	High (predicted)	ROCK1	Actin Cytoskeleton Signaling,Actin Nucleation by ARP-WASP Complex,Apoptosis Signaling,Axonal Guidance Signaling,Cardiac Hypertrophy Signaling,Cardiac Hypertrophy Signaling (Enhanced),CCR3 Signaling in Eosinophils,Cholecystokinin/Gastrin-mediated Signaling,CXCR4 Signaling,Death Receptor Signaling,Endocannabinoid Cancer Inhibition Pathway,Ephrin A Signaling,Ephrin B Signaling,Ephrin Receptor Signal…
hsa-miR-148a-3p	miR-148a-3p (and other miRNAs w/seed CAGUGCA)	1,135	TargetScan Human,miRecords	Experimentally Observed,High (predicted)	RPS6KA5	Bladder Cancer Signaling,Cardiac Hypertrophy Signaling (Enhanced),CNTF Signaling,ERK/MAPK Signaling,ERK5 Signaling,FGF Signaling,FLT3 Signaling in Hematopoietic Progenitor Cells,Growth Hormone Signaling,ILK Signaling,Insulin Secretion Signaling Pathway,Melanocyte Development and Pigmentation Signaling,mTOR Signaling,NGF Signaling,Opioid Signaling Pathway,p38 MAPK Signaling,PFKFB4 Signaling Pathwa…
hsa-miR-148a-3p	miR-148a-3p (and other miRNAs w/seed CAGUGCA)	1,135	TargetScan Human	High (predicted)	RXFP1	Breast Cancer Regulation by Stathmin1,Relaxin Signaling
hsa-miR-148a-3p	miR-148a-3p (and other miRNAs w/seed CAGUGCA)	1,135	TargetScan Human	High (predicted)	S1PR1	Breast Cancer Regulation by Stathmin1,cAMP-mediated signaling,Ceramide Signaling,G-Protein Coupled Receptor Signaling,Gαi Signaling,Human Embryonic Stem Cell Pluripotency,Sphingosine-1-phosphate Signaling,Th1 and Th2 Activation Pathway,Th2 Pathway
hsa-miR-148a-3p	miR-148a-3p (and other miRNAs w/seed CAGUGCA)	1,135	TargetScan Human	High (predicted)	SKP1	Antiproliferative Role of TOB in T Cell Signaling,Cell Cycle: G1/S Checkpoint Regulation,Cell Cycle: G2/M DNA Damage Checkpoint Regulation,Cyclins and Cell Cycle Regulation,HIPPO signaling,Iron homeostasis signaling pathway,Protein Ubiquitination Pathway
hsa-miR-148a-3p	miR-148a-3p (and other miRNAs w/seed CAGUGCA)	1,135	TargetScan Human	High (predicted)	SLC2A1	AMPK Signaling,Antioxidant Action of Vitamin C,HIF1α Signaling,IL-7 Signaling Pathway,Insulin Secretion Signaling Pathway,Renal Cell Carcinoma Signaling,Sirtuin Signaling Pathway,TR/RXR Activation,Vitamin-C Transport
hsa-miR-148a-3p	miR-148a-3p (and other miRNAs w/seed CAGUGCA)	1,135	TargetScan Human	High (predicted)	SNAP91	Clathrin-mediated Endocytosis Signaling
hsa-miR-148a-3p	miR-148a-3p (and other miRNAs w/seed CAGUGCA)	1,135	TargetScan Human	High (predicted)	SOS1	Actin Cytoskeleton Signaling,Actin Nucleation by ARP-WASP Complex,Acute Myeloid Leukemia Signaling,Acute Phase Response Signaling,Adrenomedullin signaling pathway,Aldosterone Signaling in Epithelial Cells,Angiopoietin Signaling,Axonal Guidance Signaling,B Cell Receptor Signaling,BMP signaling pathway,Breast Cancer Regulation by Stathmin1,Cardiac Hypertrophy Signaling,Cholecystokinin/Gastrin-media…
hsa-miR-148a-3p	miR-148a-3p (and other miRNAs w/seed CAGUGCA)	1,135	TargetScan Human	High (predicted)	SOS2	Actin Cytoskeleton Signaling,Actin Nucleation by ARP-WASP Complex,Acute Myeloid Leukemia Signaling,Acute Phase Response Signaling,Adrenomedullin signaling pathway,Aldosterone Signaling in Epithelial Cells,Axonal Guidance Signaling,B Cell Receptor Signaling,Breast Cancer Regulation by Stathmin1,Cholecystokinin/Gastrin-mediated Signaling,Chronic Myeloid Leukemia Signaling,Colorectal Cancer Metastas…
hsa-miR-148a-3p	miR-148a-3p (and other miRNAs w/seed CAGUGCA)	1,135	TargetScan Human	High (predicted)	TGFA	Breast Cancer Regulation by Stathmin1,ErbB Signaling,Glioma Signaling,Hepatic Fibrosis / Hepatic Stellate Cell Activation,HIF1α Signaling,Neuregulin Signaling,NF-κB Signaling,Non-Small Cell Lung Cancer Signaling,Pancreatic Adenocarcinoma Signaling,Renal Cell Carcinoma Signaling,STAT3 Pathway
hsa-miR-148a-3p	miR-148a-3p (and other miRNAs w/seed CAGUGCA)	1,135	TargetScan Human	High (predicted),Moderate (predicted)	TMSB10/TMSB4X	Actin Cytoskeleton Signaling,ILK Signaling
hsa-miR-148a-3p	miR-148a-3p (and other miRNAs w/seed CAGUGCA)	1,135	TargetScan Human	High (predicted)	TUBE1	Phagosome Maturation
hsa-miR-148a-3p	miR-148a-3p (and other miRNAs w/seed CAGUGCA)	1,135	TargetScan Human	High (predicted)	UBE2D1	BAG2 Signaling Pathway,Hypoxia Signaling in the Cardiovascular System,Protein Ubiquitination Pathway
hsa-miR-148a-3p	miR-148a-3p (and other miRNAs w/seed CAGUGCA)	1,135	TargetScan Human	High (predicted)	VPS37A	Phagosome Maturation
hsa-miR-148a-3p	miR-148a-3p (and other miRNAs w/seed CAGUGCA)	1,135	TargetScan Human	High (predicted)	YPEL3	Senescence Pathway
hsa-miR-151a-3p	miR-151-3p (and other miRNAs w/seed UAGACUG)	-0,774	TargetScan Human	High (predicted)	ATF1	ATM Signaling,CD40 Signaling,Dopamine-DARPP32 Feedback in cAMP Signaling,ERK/MAPK Signaling,LPS-stimulated MAPK Signaling,p38 MAPK Signaling,PI3K Signaling in B Lymphocytes,Protein Kinase A Signaling,Role of BRCA1 in DNA Damage Response
hsa-miR-151a-3p	miR-151-3p (and other miRNAs w/seed UAGACUG)	-0,774	TargetScan Human	High (predicted)	BTLA	T Cell Exhaustion Signaling Pathway
hsa-miR-151a-3p	miR-151-3p (and other miRNAs w/seed UAGACUG)	-0,774	TargetScan Human	High (predicted)	CASP5	Endocannabinoid Cancer Inhibition Pathway,Endothelin-1 Signaling,Huntington's Disease Signaling,Inflammasome pathway,Osteoarthritis Pathway,Role of PKR in Interferon Induction and Antiviral Response,Sphingosine-1-phosphate Signaling,Systemic Lupus Erythematosus In T Cell Signaling Pathway,TREM1 Signaling
hsa-miR-151a-3p	miR-151-3p (and other miRNAs w/seed UAGACUG)	-0,774	TargetScan Human	High (predicted)	CLK1	IL-15 Production,Sperm Motility
hsa-miR-151a-3p	miR-151-3p (and other miRNAs w/seed UAGACUG)	-0,774	TargetScan Human	High (predicted)	CRK	Actin Cytoskeleton Signaling,Angiopoietin Signaling,Axonal Guidance Signaling,Chronic Myeloid Leukemia Signaling,CXCR4 Signaling,Ephrin Receptor Signaling,Epithelial Adherens Junction Signaling,ERK/MAPK Signaling,FAK Signaling,Fcγ Receptor-mediated Phagocytosis in Macrophages and Monocytes,FGF Signaling,Insulin Receptor Signaling,Integrin Signaling,Leukocyte Extravasation Signaling,Melanocyte Dev…
hsa-miR-151a-3p	miR-151-3p (and other miRNAs w/seed UAGACUG)	-0,774	TargetScan Human	High (predicted)	DCTN4	Phagosome Maturation
hsa-miR-151a-3p	miR-151-3p (and other miRNAs w/seed UAGACUG)	-0,774	TargetScan Human	High (predicted)	GABRA6	GABA Receptor Signaling,Neuroinflammation Signaling Pathway
hsa-miR-151a-3p	miR-151-3p (and other miRNAs w/seed UAGACUG)	-0,774	TargetScan Human	High (predicted)	HES7	Notch Signaling
hsa-miR-151a-3p	miR-151-3p (and other miRNAs w/seed UAGACUG)	-0,774	TargetScan Human	High (predicted)	HTR1F	Breast Cancer Regulation by Stathmin1,cAMP-mediated signaling,G-Protein Coupled Receptor Signaling,Gαi Signaling
hsa-miR-151a-3p	miR-151-3p (and other miRNAs w/seed UAGACUG)	-0,774	TargetScan Human	High (predicted)	IRF7	Activation of IRF by Cytosolic Pattern Recognition Receptors,Coronavirus Pathogenesis Pathway,Neuroinflammation Signaling Pathway,Role of Pattern Recognition Receptors in Recognition of Bacteria and Viruses,Role of RIG1-like Receptors in Antiviral Innate Immunity,Systemic Lupus Erythematosus In B Cell Signaling Pathway,TGF-β Signaling
hsa-miR-151a-3p	miR-151-3p (and other miRNAs w/seed UAGACUG)	-0,774	TargetScan Human	High (predicted)	PFN2	Actin Cytoskeleton Signaling,Axonal Guidance Signaling,Integrin Signaling,PCP pathway,Regulation of Actin-based Motility by Rho,RhoA Signaling
hsa-miR-151a-3p	miR-151-3p (and other miRNAs w/seed UAGACUG)	-0,774	TargetScan Human	High (predicted)	PPP2CB	AMPK Signaling,ATM Signaling,BEX2 Signaling Pathway,Breast Cancer Regulation by Stathmin1,Cardiac β-adrenergic Signaling,CDK5 Signaling,Cell Cycle Regulation by BTG Family Proteins,Ceramide Signaling,CTLA4 Signaling in Cytotoxic T Lymphocytes,Cyclins and Cell Cycle Regulation,Dopamine Receptor Signaling,Dopamine-DARPP32 Feedback in cAMP Signaling,ERK/MAPK Signaling,HIPPO signaling,ILK Signaling,I…
hsa-miR-151a-3p	miR-151-3p (and other miRNAs w/seed UAGACUG)	-0,774	TargetScan Human	High (predicted)	RAB22A	AMPK Signaling
hsa-miR-151a-3p	miR-151-3p (and other miRNAs w/seed UAGACUG)	-0,774	TargetScan Human	High (predicted)	SOCS5	Acute Phase Response Signaling,Growth Hormone Signaling,IGF-1 Signaling,JAK/Stat Signaling,Prolactin Signaling,Role of JAK2 in Hormone-like Cytokine Signaling,STAT3 Pathway,Type I Diabetes Mellitus Signaling,Type II Diabetes Mellitus Signaling
hsa-miR-151a-3p	miR-151-3p (and other miRNAs w/seed UAGACUG)	-0,774	TargetScan Human	High (predicted)	WNT6	Axonal Guidance Signaling,Basal Cell Carcinoma Signaling,Cardiac Hypertrophy Signaling (Enhanced),Colorectal Cancer Metastasis Signaling,Factors Promoting Cardiogenesis in Vertebrates,Glioblastoma Multiforme Signaling,Hepatic Fibrosis Signaling Pathway,HOTAIR Regulatory Pathway,Human Embryonic Stem Cell Pluripotency,Molecular Mechanisms of Cancer,Ovarian Cancer Signaling,PCP pathway,Regulation Of…
hsa-miR-16-2-3p	miR-195-3p (and other miRNAs w/seed CAAUAUU)	1,219	TargetScan Human	High (predicted)	B2M	Allograft Rejection Signaling,Antigen Presentation Pathway,Caveolar-mediated Endocytosis Signaling,Cdc42 Signaling,Communication between Innate and Adaptive Immune Cells,CTLA4 Signaling in Cytotoxic T Lymphocytes,Cytotoxic T Lymphocyte-mediated Apoptosis of Target Cells,Dendritic Cell Maturation,Lipid Antigen Presentation by CD1,Natural Killer Cell Signaling,Neuroinflammation Signaling Pathway,OX…
hsa-miR-16-2-3p	miR-195-3p (and other miRNAs w/seed CAAUAUU)	1,219	TargetScan Human	High (predicted)	FZD3	Adipogenesis pathway,Axonal Guidance Signaling,Basal Cell Carcinoma Signaling,Breast Cancer Regulation by Stathmin1,Cardiac Hypertrophy Signaling (Enhanced),Colorectal Cancer Metastasis Signaling,Factors Promoting Cardiogenesis in Vertebrates,Glioblastoma Multiforme Signaling,Hepatic Fibrosis Signaling Pathway,Human Embryonic Stem Cell Pluripotency,Molecular Mechanisms of Cancer,Mouse Embryonic S…
hsa-miR-16-2-3p	miR-195-3p (and other miRNAs w/seed CAAUAUU)	1,219	TargetScan Human	High (predicted)	GABRA4	GABA Receptor Signaling,Neuroinflammation Signaling Pathway
hsa-miR-16-2-3p	miR-195-3p (and other miRNAs w/seed CAAUAUU)	1,219	TargetScan Human	High (predicted)	KCNJ6	Dopamine-DARPP32 Feedback in cAMP Signaling,Endocannabinoid Neuronal Synapse Pathway,G Beta Gamma Signaling,Neuroinflammation Signaling Pathway,Opioid Signaling Pathway
hsa-miR-16-2-3p	miR-195-3p (and other miRNAs w/seed CAAUAUU)	1,219	TargetScan Human	High (predicted)	MSH2	Colorectal Cancer Metastasis Signaling,Hereditary Breast Cancer Signaling,Mismatch Repair in Eukaryotes,Ovarian Cancer Signaling,Role of BRCA1 in DNA Damage Response
hsa-miR-16-2-3p	miR-195-3p (and other miRNAs w/seed CAAUAUU)	1,219	TargetScan Human	High (predicted)	MYL1	Actin Cytoskeleton Signaling,Agranulocyte Adhesion and Diapedesis,Apelin Cardiomyocyte Signaling Pathway,Axonal Guidance Signaling,Calcium Signaling,Cardiac Hypertrophy Signaling,Cdc42 Signaling,Cellular Effects of Sildenafil (Viagra),CXCR4 Signaling,Epithelial Adherens Junction Signaling,Estrogen Receptor Signaling,Gα12/13 Signaling,Hepatic Fibrosis / Hepatic Stellate Cell Activation,Hepatic Fib…
hsa-miR-16-2-3p	miR-195-3p (and other miRNAs w/seed CAAUAUU)	1,219	TargetScan Human	High (predicted)	PSMA8	BAG2 Signaling Pathway,FAT10 Signaling Pathway,Huntington's Disease Signaling,Inhibition of ARE-Mediated mRNA Degradation Pathway,Polyamine Regulation in Colon Cancer
hsa-miR-16-2-3p	miR-195-3p (and other miRNAs w/seed CAAUAUU)	1,219	TargetScan Human	High (predicted)	RORA	IL-23 Signaling Pathway,Melatonin Signaling,Th17 Activation Pathway
hsa-miR-16-2-3p	miR-195-3p (and other miRNAs w/seed CAAUAUU)	1,219	TargetScan Human	High (predicted)	SPTLC1	Ceramide Biosynthesis,Endocannabinoid Cancer Inhibition Pathway
hsa-miR-181a-5p	miR-181a-5p (and other miRNAs w/seed ACAUUCA)	-0,822	miRecords	Experimentally Observed	AICDA	Primary Immunodeficiency Signaling,Salvage Pathways of Pyrimidine Deoxyribonucleotides,Salvage Pathways of Pyrimidine Ribonucleotides
hsa-miR-181a-5p	miR-181a-5p (and other miRNAs w/seed ACAUUCA)	-0,822	TargetScan Human	High (predicted)	ARF6	Clathrin-mediated Endocytosis Signaling,Fcγ Receptor-mediated Phagocytosis in Macrophages and Monocytes,Integrin Signaling,Lipid Antigen Presentation by CD1,Macropinocytosis Signaling,Paxillin Signaling,Remodeling of Epithelial Adherens Junctions
hsa-miR-181a-5p	miR-181a-5p (and other miRNAs w/seed ACAUUCA)	-0,822	TargetScan Human	High (predicted)	BAG2	BAG2 Signaling Pathway
hsa-miR-181a-5p	miR-181a-5p (and other miRNAs w/seed ACAUUCA)	-0,822	Ingenuity Expert Findings,TarBase,TargetScan Human,miRecords	Experimentally Observed,Moderate (predicted)	BCL2	Adrenomedullin signaling pathway,Amyotrophic Lateral Sclerosis Signaling,Apoptosis Signaling,Autophagy,BEX2 Signaling Pathway,Ceramide Signaling,Coronavirus Pathogenesis Pathway,Cytotoxic T Lymphocyte-mediated Apoptosis of Target Cells,Death Receptor Signaling,Docosahexaenoic Acid (DHA) Signaling,EIF2 Signaling,Estrogen Receptor Signaling,Glucocorticoid Receptor Signaling,Hepatic Fibrosis / Hepat…
hsa-miR-181a-5p	miR-181a-5p (and other miRNAs w/seed ACAUUCA)	-0,822	TarBase,TargetScan Human,miRecords	Experimentally Observed,Moderate (predicted)	CD69	Crosstalk between Dendritic Cells and Natural Killer Cells
hsa-miR-181a-5p	miR-181a-5p (and other miRNAs w/seed ACAUUCA)	-0,822	miRecords	Experimentally Observed	CDKN1B	14-3-3-mediated Signaling,Antiproliferative Role of Somatostatin Receptor 2,Antiproliferative Role of TOB in T Cell Signaling,Aryl Hydrocarbon Receptor Signaling,Breast Cancer Regulation by Stathmin1,Cell Cycle: G1/S Checkpoint Regulation,Chronic Myeloid Leukemia Signaling,Cyclins and Cell Cycle Regulation,Endocannabinoid Cancer Inhibition Pathway,Endocannabinoid Developing Neuron Pathway,ErbB2-E…
hsa-miR-181a-5p	miR-181a-5p (and other miRNAs w/seed ACAUUCA)	-0,822	miRecords	Experimentally Observed	CDX2	Role of NANOG in Mammalian Embryonic Stem Cell Pluripotency,Role of Oct4 in Mammalian Embryonic Stem Cell Pluripotency,Transcriptional Regulatory Network in Embryonic Stem Cells
hsa-miR-181a-5p	miR-181a-5p (and other miRNAs w/seed ACAUUCA)	-0,822	TargetScan Human	High (predicted)	E2F5	Breast Cancer Regulation by Stathmin1,Cell Cycle Regulation by BTG Family Proteins,Cell Cycle: G1/S Checkpoint Regulation,Chronic Myeloid Leukemia Signaling,Coronavirus Pathogenesis Pathway,Cyclins and Cell Cycle Regulation,Estrogen-mediated S-phase Entry,Glioblastoma Multiforme Signaling,Glioma Signaling,Molecular Mechanisms of Cancer,Pancreatic Adenocarcinoma Signaling,Role of BRCA1 in DNA Dama…
hsa-miR-181a-5p	miR-181a-5p (and other miRNAs w/seed ACAUUCA)	-0,822	miRecords	Experimentally Observed	ESR1	Aryl Hydrocarbon Receptor Signaling,eNOS Signaling,ERK/MAPK Signaling,Estrogen Receptor Signaling,Estrogen-Dependent Breast Cancer Signaling,Estrogen-mediated S-phase Entry,Glucocorticoid Receptor Signaling,Hepatic Cholestasis,HOTAIR Regulatory Pathway,RhoGDI Signaling,Systemic Lupus Erythematosus In T Cell Signaling Pathway
hsa-miR-181a-5p	miR-181a-5p (and other miRNAs w/seed ACAUUCA)	-0,822	TargetScan Human	High (predicted)	GABRA1	GABA Receptor Signaling,Neuroinflammation Signaling Pathway
hsa-miR-181a-5p	miR-181a-5p (and other miRNAs w/seed ACAUUCA)	-0,822	TargetScan Human,miRecords	Experimentally Observed,Moderate (predicted)	GATA6	Role of NANOG in Mammalian Embryonic Stem Cell Pluripotency,Thrombin Signaling,Transcriptional Regulatory Network in Embryonic Stem Cells
hsa-miR-181a-5p	miR-181a-5p (and other miRNAs w/seed ACAUUCA)	-0,822	TarBase,miRecords	Experimentally Observed	GRIA2	Amyotrophic Lateral Sclerosis Signaling,Calcium Signaling,CREB Signaling in Neurons,Endocannabinoid Neuronal Synapse Pathway,Gap Junction Signaling,Glutamate Receptor Signaling,Neuropathic Pain Signaling In Dorsal Horn Neurons,Synaptic Long Term Depression,Synaptic Long Term Potentiation,Synaptogenesis Signaling Pathway
hsa-miR-181a-5p	miR-181a-5p (and other miRNAs w/seed ACAUUCA)	-0,822	TargetScan Human	High (predicted)	GRIN2B	Amyotrophic Lateral Sclerosis Signaling,Calcium Signaling,Circadian Rhythm Signaling,CREB Signaling in Neurons,Dopamine-DARPP32 Feedback in cAMP Signaling,Endocannabinoid Neuronal Synapse Pathway,Ephrin Receptor Signaling,Glutamate Receptor Signaling,Huntington's Disease Signaling,Neuroinflammation Signaling Pathway,Neuropathic Pain Signaling In Dorsal Horn Neurons,nNOS Signaling in Neurons,Opioi…
hsa-miR-181a-5p	miR-181a-5p (and other miRNAs w/seed ACAUUCA)	-0,822	TargetScan Human	High (predicted)	IL2	Airway Pathology in Chronic Obstructive Pulmonary Disease,Allograft Rejection Signaling,Altered T Cell and B Cell Signaling in Rheumatoid Arthritis,Antiproliferative Role of TOB in T Cell Signaling,Autoimmune Thyroid Disease Signaling,Cardiac Hypertrophy Signaling (Enhanced),CD28 Signaling in T Helper Cells,Communication between Innate and Adaptive Immune Cells,Crosstalk between Dendritic Cells a…
hsa-miR-181a-5p	miR-181a-5p (and other miRNAs w/seed ACAUUCA)	-0,822	TargetScan Human	High (predicted)	IL25	Airway Pathology in Chronic Obstructive Pulmonary Disease,Cardiac Hypertrophy Signaling (Enhanced),Hepatic Cholestasis,HMGB1 Signaling,Role of Cytokines in Mediating Communication between Immune Cells,Role of Pattern Recognition Receptors in Recognition of Bacteria and Viruses,Systemic Lupus Erythematosus In B Cell Signaling Pathway,Th1 and Th2 Activation Pathway,Th2 Pathway
hsa-miR-181a-5p	miR-181a-5p (and other miRNAs w/seed ACAUUCA)	-0,822	TargetScan Human	High (predicted)	ITSN1	Axonal Guidance Signaling,Caveolar-mediated Endocytosis Signaling,Ephrin B Signaling,Ephrin Receptor Signaling,Synaptogenesis Signaling Pathway,Virus Entry via Endocytic Pathways
hsa-miR-181a-5p	miR-181a-5p (and other miRNAs w/seed ACAUUCA)	-0,822	TargetScan Human	High (predicted)	KHDC1	Nur77 Signaling in T Lymphocytes
hsa-miR-181a-5p	miR-181a-5p (and other miRNAs w/seed ACAUUCA)	-0,822	TargetScan Human,miRecords	Experimentally Observed,Moderate (predicted)	KRAS	14-3-3-mediated Signaling,Actin Cytoskeleton Signaling,Actin Nucleation by ARP-WASP Complex,Acute Myeloid Leukemia Signaling,Acute Phase Response Signaling,Adrenomedullin signaling pathway,Agrin Interactions at Neuromuscular Junction,Aldosterone Signaling in Epithelial Cells,Angiopoietin Signaling,Antiproliferative Role of Somatostatin Receptor 2,Apelin Endothelial Signaling Pathway,Apoptosis Sig…
hsa-miR-181a-5p	miR-181a-5p (and other miRNAs w/seed ACAUUCA)	-0,822	TargetScan Human	High (predicted)	LRRC8D	Vitamin-C Transport
hsa-miR-181a-5p	miR-181a-5p (and other miRNAs w/seed ACAUUCA)	-0,822	Ingenuity Expert Findings	Experimentally Observed	MMP14	Agranulocyte Adhesion and Diapedesis,Axonal Guidance Signaling,Bladder Cancer Signaling,Colorectal Cancer Metastasis Signaling,Estrogen Receptor Signaling,Granulocyte Adhesion and Diapedesis,HIF1α Signaling,HOTAIR Regulatory Pathway,Inhibition of Matrix Metalloproteases,Leukocyte Extravasation Signaling,Role of Osteoblasts, Osteoclasts and Chondrocytes in Rheumatoid Arthritis
hsa-miR-181a-5p	miR-181a-5p (and other miRNAs w/seed ACAUUCA)	-0,822	miRecords	Experimentally Observed	NLK	Molecular Mechanisms of Cancer,Role of Macrophages, Fibroblasts and Endothelial Cells in Rheumatoid Arthritis,Wnt/β-catenin Signaling
hsa-miR-181a-5p	miR-181a-5p (and other miRNAs w/seed ACAUUCA)	-0,822	miRecords	Experimentally Observed	NOTCH4	Epithelial Adherens Junction Signaling,Notch Signaling,Regulation of the Epithelial-Mesenchymal Transition Pathway,Th1 and Th2 Activation Pathway,Th1 Pathway,Th2 Pathway
hsa-miR-181a-5p	miR-181a-5p (and other miRNAs w/seed ACAUUCA)	-0,822	TargetScan Human	High (predicted)	PRKCD	14-3-3-mediated Signaling,Aldosterone Signaling in Epithelial Cells,Androgen Signaling,Apelin Cardiomyocyte Signaling Pathway,Apelin Endothelial Signaling Pathway,Axonal Guidance Signaling,Breast Cancer Regulation by Stathmin1,Calcium-induced T Lymphocyte Apoptosis,Cardiac Hypertrophy Signaling (Enhanced),CCR3 Signaling in Eosinophils,CCR5 Signaling in Macrophages,Cholecystokinin/Gastrin-mediated…
hsa-miR-181a-5p	miR-181a-5p (and other miRNAs w/seed ACAUUCA)	-0,822	TargetScan Human	High (predicted)	PRKN	BAG2 Signaling Pathway,Mitochondrial Dysfunction,Parkinson's Signaling,Protein Ubiquitination Pathway
hsa-miR-181a-5p	miR-181a-5p (and other miRNAs w/seed ACAUUCA)	-0,822	TargetScan Human	High (predicted)	RBBP7	Adipogenesis pathway,DNA Methylation and Transcriptional Repression Signaling,HMGB1 Signaling,HOTAIR Regulatory Pathway
hsa-miR-181a-5p	miR-181a-5p (and other miRNAs w/seed ACAUUCA)	-0,822	TargetScan Human	High (predicted)	S1PR1	Breast Cancer Regulation by Stathmin1,cAMP-mediated signaling,Ceramide Signaling,G-Protein Coupled Receptor Signaling,Gαi Signaling,Human Embryonic Stem Cell Pluripotency,Sphingosine-1-phosphate Signaling,Th1 and Th2 Activation Pathway,Th2 Pathway
hsa-miR-181a-5p	miR-181a-5p (and other miRNAs w/seed ACAUUCA)	-0,822	TargetScan Human	High (predicted)	SALL4	Human Embryonic Stem Cell Pluripotency,Role of NANOG in Mammalian Embryonic Stem Cell Pluripotency,Role of Oct4 in Mammalian Embryonic Stem Cell Pluripotency
hsa-miR-181a-5p	miR-181a-5p (and other miRNAs w/seed ACAUUCA)	-0,822	TargetScan Human	High (predicted)	SELENOT	Antioxidant Action of Vitamin C,Thioredoxin Pathway,Vitamin-C Transport
hsa-miR-181a-5p	miR-181a-5p (and other miRNAs w/seed ACAUUCA)	-0,822	TarBase,miRecords	Experimentally Observed	TCL1A	Role of NANOG in Mammalian Embryonic Stem Cell Pluripotency
hsa-miR-181a-5p	miR-181a-5p (and other miRNAs w/seed ACAUUCA)	-0,822	TargetScan Human	High (predicted)	TFRC	Clathrin-mediated Endocytosis Signaling,Hepatic Fibrosis Signaling Pathway,Iron homeostasis signaling pathway,Virus Entry via Endocytic Pathways
hsa-miR-181a-5p	miR-181a-5p (and other miRNAs w/seed ACAUUCA)	-0,822	miRecords	Experimentally Observed	TIMP3	Glioma Invasiveness Signaling,Inhibition of Matrix Metalloproteases,Leukocyte Extravasation Signaling,Oncostatin M Signaling,Osteoarthritis Pathway
hsa-miR-181a-5p	miR-181a-5p (and other miRNAs w/seed ACAUUCA)	-0,822	TargetScan Human	High (predicted)	TNFRSF11B	Acute Phase Response Signaling,Cardiac Hypertrophy Signaling (Enhanced),Ceramide Signaling,Dendritic Cell Maturation,FAT10 Cancer Signaling Pathway,Granulocyte Adhesion and Diapedesis,Hepatic Cholestasis,Hepatic Fibrosis / Hepatic Stellate Cell Activation,Hepatic Fibrosis Signaling Pathway,HMGB1 Signaling,IL-6 Signaling,Induction of Apoptosis by HIV1,Inhibition of ARE-Mediated mRNA Degradation Pa…
hsa-miR-181a-5p	miR-181a-5p (and other miRNAs w/seed ACAUUCA)	-0,822	TarBase,miRecords	Experimentally Observed	TRA	Allograft Rejection Signaling,Altered T Cell and B Cell Signaling in Rheumatoid Arthritis,Antiproliferative Role of TOB in T Cell Signaling,Autoimmune Thyroid Disease Signaling,Calcium-induced T Lymphocyte Apoptosis,CCR5 Signaling in Macrophages,CD28 Signaling in T Helper Cells,Cdc42 Signaling,Communication between Innate and Adaptive Immune Cells,CTLA4 Signaling in Cytotoxic T Lymphocytes,Cytoto…
hsa-miR-181a-5p	miR-181a-5p (and other miRNAs w/seed ACAUUCA)	-0,822	TargetScan Human	High (predicted)	ZFP36L1	Inhibition of ARE-Mediated mRNA Degradation Pathway,Senescence Pathway
hsa-miR-181a-5p	miR-181a-5p (and other miRNAs w/seed ACAUUCA)	-0,822	TargetScan Human	High (predicted)	ZNF420	ATM Signaling
hsa-miR-191-5p	miR-191-5p (and other miRNAs w/seed AACGGAA)	-0,682	Ingenuity Expert Findings	Experimentally Observed	Ccl9	Agranulocyte Adhesion and Diapedesis,Communication between Innate and Adaptive Immune Cells,Granulocyte Adhesion and Diapedesis
hsa-miR-191-5p	miR-191-5p (and other miRNAs w/seed AACGGAA)	-0,682	TargetScan Human	High (predicted)	CEBPB	Acute Phase Response Signaling,Adipogenesis pathway,Adrenomedullin signaling pathway,Glucocorticoid Receptor Signaling,Hepatic Fibrosis Signaling Pathway,IL-12 Signaling and Production in Macrophages,IL-17 Signaling,IL-17A Signaling in Fibroblasts,IL-6 Signaling,JAK/Stat Signaling,Osteoarthritis Pathway,Prolactin Signaling,Role of Macrophages, Fibroblasts and Endothelial Cells in Rheumatoid Arthr…
hsa-miR-191-5p	miR-191-5p (and other miRNAs w/seed AACGGAA)	-0,682	TargetScan Human	High (predicted)	CRH	Corticotropin Releasing Hormone Signaling,Synaptic Long Term Depression
hsa-miR-191-5p	miR-191-5p (and other miRNAs w/seed AACGGAA)	-0,682	Ingenuity Expert Findings	Experimentally Observed	CRP	Acute Phase Response Signaling,IL-17 Signaling,IL-6 Signaling,Neuroinflammation Signaling Pathway
hsa-miR-191-5p	miR-191-5p (and other miRNAs w/seed AACGGAA)	-0,682	TargetScan Human	High (predicted)	DCTN4	Phagosome Maturation
hsa-miR-191-5p	miR-191-5p (and other miRNAs w/seed AACGGAA)	-0,682	TargetScan Human	High (predicted)	EGR1	B Cell Receptor Signaling,CDK5 Signaling,CXCR4 Signaling,GNRH Signaling,Regulation Of The Epithelial Mesenchymal Transition By Growth Factors Pathway,Regulation of the Epithelial-Mesenchymal Transition Pathway,Role of Tissue Factor in Cancer
hsa-miR-191-5p	miR-191-5p (and other miRNAs w/seed AACGGAA)	-0,682	TargetScan Human	High (predicted)	FGF20	Actin Cytoskeleton Signaling,Airway Pathology in Chronic Obstructive Pulmonary Disease,Bladder Cancer Signaling,Cardiac Hypertrophy Signaling (Enhanced),Clathrin-mediated Endocytosis Signaling,FGF Signaling,Regulation Of The Epithelial Mesenchymal Transition By Growth Factors Pathway,Regulation of the Epithelial-Mesenchymal Transition Pathway
hsa-miR-191-5p	miR-191-5p (and other miRNAs w/seed AACGGAA)	-0,682	Ingenuity Expert Findings	Experimentally Observed	IL6	Activation of IRF by Cytosolic Pattern Recognition Receptors,Acute Phase Response Signaling,Airway Pathology in Chronic Obstructive Pulmonary Disease,Altered T Cell and B Cell Signaling in Rheumatoid Arthritis,Apelin Cardiac Fibroblast Signaling Pathway,Aryl Hydrocarbon Receptor Signaling,Atherosclerosis Signaling,Cardiac Hypertrophy Signaling,Cardiac Hypertrophy Signaling (Enhanced),Colorectal C…
hsa-miR-191-5p	miR-191-5p (and other miRNAs w/seed AACGGAA)	-0,682	TargetScan Human	High (predicted)	MAPRE3	Remodeling of Epithelial Adherens Junctions
hsa-miR-191-5p	miR-191-5p (and other miRNAs w/seed AACGGAA)	-0,682	TargetScan Human	High (predicted)	MCM5	Cell Cycle Control of Chromosomal Replication
hsa-miR-191-5p	miR-191-5p (and other miRNAs w/seed AACGGAA)	-0,682	TargetScan Human	High (predicted)	ORC3	Cell Cycle Control of Chromosomal Replication
hsa-miR-191-5p	miR-191-5p (and other miRNAs w/seed AACGGAA)	-0,682	TargetScan Human	High (predicted)	PLCD1	14-3-3-mediated Signaling,Adrenomedullin signaling pathway,Aldosterone Signaling in Epithelial Cells,Antioxidant Action of Vitamin C,Apelin Cardiomyocyte Signaling Pathway,Axonal Guidance Signaling,Cardiac Hypertrophy Signaling,Cardiac Hypertrophy Signaling (Enhanced),Cellular Effects of Sildenafil (Viagra),CREB Signaling in Neurons,D-myo-inositol (1,4,5)-Trisphosphate Biosynthesis,D-myo-inositol…
hsa-miR-191-5p	miR-191-5p (and other miRNAs w/seed AACGGAA)	-0,682	TargetScan Human	High (predicted)	PPP1CB	Actin Cytoskeleton Signaling,Breast Cancer Regulation by Stathmin1,Cardiac β-adrenergic Signaling,CCR3 Signaling in Eosinophils,Cdc42 Signaling,CDK5 Signaling,Cellular Effects of Sildenafil (Viagra),Chemokine Signaling,Dopamine Receptor Signaling,Dopamine-DARPP32 Feedback in cAMP Signaling,EIF2 Signaling,ERK/MAPK Signaling,Estrogen Receptor Signaling,HIPPO signaling,Insulin Receptor Signaling,Int…
hsa-miR-191-5p	miR-191-5p (and other miRNAs w/seed AACGGAA)	-0,682	Ingenuity Expert Findings	Experimentally Observed	TLR3	Altered T Cell and B Cell Signaling in Rheumatoid Arthritis,Colorectal Cancer Metastasis Signaling,Communication between Innate and Adaptive Immune Cells,Crosstalk between Dendritic Cells and Natural Killer Cells,Dendritic Cell Maturation,LXR/RXR Activation,Necroptosis Signaling Pathway,Neuroinflammation Signaling Pathway,NF-κB Signaling,Phagosome Formation,Role of Macrophages, Fibroblasts and En…
hsa-miR-191-5p	miR-191-5p (and other miRNAs w/seed AACGGAA)	-0,682	TargetScan Human	High (predicted)	YBX3	Sertoli Cell-Sertoli Cell Junction Signaling,Tight Junction Signaling
hsa-miR-19b-3p	miR-19b-3p (and other miRNAs w/seed GUGCAAA)	0,754	TargetScan Human	High (predicted)	ADRB1	AMPK Signaling,Breast Cancer Regulation by Stathmin1,cAMP-mediated signaling,Cardiac Hypertrophy Signaling,Cardiac Hypertrophy Signaling (Enhanced),Cardiac β-adrenergic Signaling,G-Protein Coupled Receptor Signaling,Gap Junction Signaling,GPCR-Mediated Integration of Enteroendocrine Signaling Exemplified by an L Cell,Gαs Signaling,Myc Mediated Apoptosis Signaling,Nitric Oxide Signaling in the Car…
hsa-miR-19b-3p	miR-19b-3p (and other miRNAs w/seed GUGCAAA)	0,754	TargetScan Human	High (predicted)	ARPP19	Kinetochore Metaphase Signaling Pathway
hsa-miR-19b-3p	miR-19b-3p (and other miRNAs w/seed GUGCAAA)	0,754	TargetScan Human	High (predicted)	ATXN1	HOTAIR Regulatory Pathway
hsa-miR-19b-3p	miR-19b-3p (and other miRNAs w/seed GUGCAAA)	0,754	TargetScan Human	High (predicted)	BAMBI	Hepatic Fibrosis / Hepatic Stellate Cell Activation,Hepatic Fibrosis Signaling Pathway
hsa-miR-19b-3p	miR-19b-3p (and other miRNAs w/seed GUGCAAA)	0,754	miRecords	Experimentally Observed	BCL2L11	Apoptosis Signaling,Coronavirus Pathogenesis Pathway,Molecular Mechanisms of Cancer,Myc Mediated Apoptosis Signaling,PTEN Signaling,Sirtuin Signaling Pathway,Systemic Lupus Erythematosus In B Cell Signaling Pathway
hsa-miR-19b-3p	miR-19b-3p (and other miRNAs w/seed GUGCAAA)	0,754	TargetScan Human,miRecords	Experimentally Observed,High (predicted)	BMPR2	Adipogenesis pathway,BMP signaling pathway,Cardiac Hypertrophy Signaling (Enhanced),Cardiomyocyte Differentiation via BMP Receptors,Epithelial Adherens Junction Signaling,Factors Promoting Cardiogenesis in Vertebrates,FAT10 Cancer Signaling Pathway,Hepatic Fibrosis Signaling Pathway,Human Embryonic Stem Cell Pluripotency,Iron homeostasis signaling pathway,Molecular Mechanisms of Cancer,Mouse Embr…
hsa-miR-19b-3p	miR-19b-3p (and other miRNAs w/seed GUGCAAA)	0,754	TargetScan Human	High (predicted)	CAST	Regulation of Cellular Mechanics by Calpain Protease
hsa-miR-19b-3p	miR-19b-3p (and other miRNAs w/seed GUGCAAA)	0,754	TargetScan Human,miRecords	Experimentally Observed,Moderate (predicted)	CCN2	Apelin Cardiac Fibroblast Signaling Pathway,Hepatic Fibrosis / Hepatic Stellate Cell Activation,Hepatic Fibrosis Signaling Pathway,IGF-1 Signaling,Role of Tissue Factor in Cancer
hsa-miR-19b-3p	miR-19b-3p (and other miRNAs w/seed GUGCAAA)	0,754	TargetScan Human,miRecords	Experimentally Observed,High (predicted)	CCND1	Acute Myeloid Leukemia Signaling,AMPK Signaling,Androgen Signaling,Aryl Hydrocarbon Receptor Signaling,BEX2 Signaling Pathway,Bladder Cancer Signaling,Breast Cancer Regulation by Stathmin1,Cell Cycle Regulation by BTG Family Proteins,Cell Cycle: G1/S Checkpoint Regulation,Chronic Myeloid Leukemia Signaling,Colorectal Cancer Metastasis Signaling,Coronavirus Pathogenesis Pathway,Cyclins and Cell Cy…
hsa-miR-19b-3p	miR-19b-3p (and other miRNAs w/seed GUGCAAA)	0,754	TargetScan Human	High (predicted)	CNGA3	cAMP-mediated signaling,eNOS Signaling,Gαs Signaling,Phototransduction Pathway,Protein Kinase A Signaling,Regulation of Cellular Mechanics by Calpain Protease,Sperm Motility
hsa-miR-19b-3p	miR-19b-3p (and other miRNAs w/seed GUGCAAA)	0,754	TargetScan Human	High (predicted)	CNR1	Breast Cancer Regulation by Stathmin1,cAMP-mediated signaling,Corticotropin Releasing Hormone Signaling,Endocannabinoid Cancer Inhibition Pathway,Endocannabinoid Developing Neuron Pathway,Endocannabinoid Neuronal Synapse Pathway,G-Protein Coupled Receptor Signaling,Gαi Signaling,Gαs Signaling,Hepatic Fibrosis Signaling Pathway,Reelin Signaling in Neurons
hsa-miR-19b-3p	miR-19b-3p (and other miRNAs w/seed GUGCAAA)	0,754	TargetScan Human	High (predicted)	CNTFR	CNTF Signaling
hsa-miR-19b-3p	miR-19b-3p (and other miRNAs w/seed GUGCAAA)	0,754	TargetScan Human	High (predicted)	CR2	Complement System,IL-8 Signaling,NF-κB Activation by Viruses,Phagosome Formation,PI3K Signaling in B Lymphocytes
hsa-miR-19b-3p	miR-19b-3p (and other miRNAs w/seed GUGCAAA)	0,754	TargetScan Human	High (predicted)	E2F8	Breast Cancer Regulation by Stathmin1,Cell Cycle Regulation by BTG Family Proteins,Cell Cycle: G1/S Checkpoint Regulation,Chronic Myeloid Leukemia Signaling,Coronavirus Pathogenesis Pathway,Cyclins and Cell Cycle Regulation,Estrogen-mediated S-phase Entry,Glioblastoma Multiforme Signaling,Glioma Signaling,Molecular Mechanisms of Cancer,Pancreatic Adenocarcinoma Signaling,Role of BRCA1 in DNA Dama…
hsa-miR-19b-3p	miR-19b-3p (and other miRNAs w/seed GUGCAAA)	0,754	TargetScan Human	High (predicted)	EPS15	Clathrin-mediated Endocytosis Signaling
hsa-miR-19b-3p	miR-19b-3p (and other miRNAs w/seed GUGCAAA)	0,754	miRecords	Experimentally Observed	ERBB4	Agrin Interactions at Neuromuscular Junction,ErbB Signaling,ErbB4 Signaling,IL-15 Production,Neuregulin Signaling,Sperm Motility
hsa-miR-19b-3p	miR-19b-3p (and other miRNAs w/seed GUGCAAA)	0,754	TargetScan Human,miRecords	Experimentally Observed,High (predicted)	ESR1	Aryl Hydrocarbon Receptor Signaling,eNOS Signaling,ERK/MAPK Signaling,Estrogen Receptor Signaling,Estrogen-Dependent Breast Cancer Signaling,Estrogen-mediated S-phase Entry,Glucocorticoid Receptor Signaling,Hepatic Cholestasis,HOTAIR Regulatory Pathway,RhoGDI Signaling,Systemic Lupus Erythematosus In T Cell Signaling Pathway
hsa-miR-19b-3p	miR-19b-3p (and other miRNAs w/seed GUGCAAA)	0,754	TargetScan Human	High (predicted)	F3	Atherosclerosis Signaling,Coagulation System,Extrinsic Prothrombin Activation Pathway,Role of Tissue Factor in Cancer
hsa-miR-19b-3p	miR-19b-3p (and other miRNAs w/seed GUGCAAA)	0,754	TargetScan Human	High (predicted)	GJA1	Gap Junction Signaling,Ovarian Cancer Signaling,Wnt/β-catenin Signaling
hsa-miR-19b-3p	miR-19b-3p (and other miRNAs w/seed GUGCAAA)	0,754	TargetScan Human	High (predicted)	GSC	Regulation Of The Epithelial Mesenchymal Transition By Growth Factors Pathway,Regulation Of The Epithelial Mesenchymal Transition In Development Pathway,Regulation of the Epithelial-Mesenchymal Transition Pathway,TGF-β Signaling
hsa-miR-19b-3p	miR-19b-3p (and other miRNAs w/seed GUGCAAA)	0,754	TargetScan Human	High (predicted)	HBP1	Senescence Pathway
hsa-miR-19b-3p	miR-19b-3p (and other miRNAs w/seed GUGCAAA)	0,754	TargetScan Human	High (predicted)	ID2	Mouse Embryonic Stem Cell Pluripotency,Regulation Of The Epithelial Mesenchymal Transition By Growth Factors Pathway,Regulation of the Epithelial-Mesenchymal Transition Pathway
hsa-miR-19b-3p	miR-19b-3p (and other miRNAs w/seed GUGCAAA)	0,754	TargetScan Human	High (predicted)	IGFBP3	Growth Hormone Signaling,Hepatic Fibrosis / Hepatic Stellate Cell Activation,IGF-1 Signaling,RAR Activation,VDR/RXR Activation
hsa-miR-19b-3p	miR-19b-3p (and other miRNAs w/seed GUGCAAA)	0,754	TargetScan Human	High (predicted)	IL26	Role of Cytokines in Mediating Communication between Immune Cells,Th17 Activation Pathway
hsa-miR-19b-3p	miR-19b-3p (and other miRNAs w/seed GUGCAAA)	0,754	TargetScan Human	High (predicted)	ITGB8	Caveolar-mediated Endocytosis Signaling,Clathrin-mediated Endocytosis Signaling,HER-2 Signaling in Breast Cancer,ILK Signaling,Integrin Signaling,Macropinocytosis Signaling,Paxillin Signaling,Virus Entry via Endocytic Pathways
hsa-miR-19b-3p	miR-19b-3p (and other miRNAs w/seed GUGCAAA)	0,754	TargetScan Human	High (predicted)	ITSN1	Axonal Guidance Signaling,Caveolar-mediated Endocytosis Signaling,Ephrin B Signaling,Ephrin Receptor Signaling,Synaptogenesis Signaling Pathway,Virus Entry via Endocytic Pathways
hsa-miR-19b-3p	miR-19b-3p (and other miRNAs w/seed GUGCAAA)	0,754	TargetScan Human	High (predicted)	KPNA6	RAN Signaling
hsa-miR-19b-3p	miR-19b-3p (and other miRNAs w/seed GUGCAAA)	0,754	TargetScan Human	High (predicted)	LDLR	Clathrin-mediated Endocytosis Signaling,LXR/RXR Activation,TR/RXR Activation
hsa-miR-19b-3p	miR-19b-3p (and other miRNAs w/seed GUGCAAA)	0,754	TargetScan Human	High (predicted)	MDM4	ATM Signaling,Cell Cycle: G2/M DNA Damage Checkpoint Regulation,p53 Signaling
hsa-miR-19b-3p	miR-19b-3p (and other miRNAs w/seed GUGCAAA)	0,754	TargetScan Human	High (predicted)	MXD1	Polyamine Regulation in Colon Cancer,VDR/RXR Activation
hsa-miR-19b-3p	miR-19b-3p (and other miRNAs w/seed GUGCAAA)	0,754	TargetScan Human	High (predicted)	MYCN	EIF2 Signaling,ERK/MAPK Signaling,Sirtuin Signaling Pathway
hsa-miR-19b-3p	miR-19b-3p (and other miRNAs w/seed GUGCAAA)	0,754	TargetScan Human	High (predicted)	NFIA	Aryl Hydrocarbon Receptor Signaling
hsa-miR-19b-3p	miR-19b-3p (and other miRNAs w/seed GUGCAAA)	0,754	TargetScan Human	High (predicted)	NFIB	Aryl Hydrocarbon Receptor Signaling
hsa-miR-19b-3p	miR-19b-3p (and other miRNAs w/seed GUGCAAA)	0,754	TargetScan Human	High (predicted)	PAK6	Actin Cytoskeleton Signaling,Agrin Interactions at Neuromuscular Junction,Angiopoietin Signaling,Axonal Guidance Signaling,CCR3 Signaling in Eosinophils,CXCR4 Signaling,Ephrin Receptor Signaling,ErbB Signaling,ERK/MAPK Signaling,FAK Signaling,Germ Cell-Sertoli Cell Junction Signaling,GNRH Signaling,Integrin Signaling,Molecular Mechanisms of Cancer,Natural Killer Cell Signaling,PAK Signaling,Paxil…
hsa-miR-19b-3p	miR-19b-3p (and other miRNAs w/seed GUGCAAA)	0,754	TargetScan Human	High (predicted)	PDCD1LG2	PD-1, PD-L1 cancer immunotherapy pathway,T Cell Exhaustion Signaling Pathway
hsa-miR-19b-3p	miR-19b-3p (and other miRNAs w/seed GUGCAAA)	0,754	TargetScan Human	High (predicted)	PFN2	Actin Cytoskeleton Signaling,Axonal Guidance Signaling,Integrin Signaling,PCP pathway,Regulation of Actin-based Motility by Rho,RhoA Signaling
hsa-miR-19b-3p	miR-19b-3p (and other miRNAs w/seed GUGCAAA)	0,754	TargetScan Human	High (predicted)	PIK3CB	14-3-3-mediated Signaling,3-phosphoinositide Biosynthesis,Actin Cytoskeleton Signaling,Acute Myeloid Leukemia Signaling,Acute Phase Response Signaling,Adrenomedullin signaling pathway,Aldosterone Signaling in Epithelial Cells,AMPK Signaling,Amyotrophic Lateral Sclerosis Signaling,Angiopoietin Signaling,Antiproliferative Role of Somatostatin Receptor 2,Apelin Cardiomyocyte Signaling Pathway,Apelin…
hsa-miR-19b-3p	miR-19b-3p (and other miRNAs w/seed GUGCAAA)	0,754	TargetScan Human	High (predicted)	PLA2G10	Antioxidant Action of Vitamin C,Atherosclerosis Signaling,CCR3 Signaling in Eosinophils,Eicosanoid Signaling,Endothelin-1 Signaling,ERK/MAPK Signaling,Fc Epsilon RI Signaling,MIF Regulation of Innate Immunity,MIF-mediated Glucocorticoid Regulation,Necroptosis Signaling Pathway,Neuroinflammation Signaling Pathway,p38 MAPK Signaling,Phospholipase C Signaling,Phospholipases,Role of MAPK Signaling in…
hsa-miR-19b-3p	miR-19b-3p (and other miRNAs w/seed GUGCAAA)	0,754	TargetScan Human	High (predicted)	PMEPA1	TGF-β Signaling
hsa-miR-19b-3p	miR-19b-3p (and other miRNAs w/seed GUGCAAA)	0,754	TargetScan Human	High (predicted)	PPP1R12A	3-phosphoinositide Biosynthesis,3-phosphoinositide Degradation,Actin Cytoskeleton Signaling,Actin Nucleation by ARP-WASP Complex,Breast Cancer Regulation by Stathmin1,Cardiac β-adrenergic Signaling,CCR3 Signaling in Eosinophils,Cdc42 Signaling,CDK5 Signaling,Cellular Effects of Sildenafil (Viagra),Chemokine Signaling,D-myo-inositol (1,4,5,6)-Tetrakisphosphate Biosynthesis,D-myo-inositol (3,4,5,6)…
hsa-miR-19b-3p	miR-19b-3p (and other miRNAs w/seed GUGCAAA)	0,754	Ingenuity Expert Findings,TarBase,TargetScan Human,miRecords	Experimentally Observed,High (predicted)	PTEN	3-phosphoinositide Biosynthesis,3-phosphoinositide Degradation,B Cell Receptor Signaling,BEX2 Signaling Pathway,Cancer Drug Resistance By Drug Efflux,Cardiac Hypertrophy Signaling (Enhanced),D-myo-inositol (1,3,4)-trisphosphate Biosynthesis,D-myo-inositol (1,4,5,6)-Tetrakisphosphate Biosynthesis,D-myo-inositol (3,4,5,6)-tetrakisphosphate Biosynthesis,D-myo-inositol-5-phosphate Metabolism,Endometr…
hsa-miR-19b-3p	miR-19b-3p (and other miRNAs w/seed GUGCAAA)	0,754	TargetScan Human	High (predicted)	RAB13	Tight Junction Signaling
hsa-miR-19b-3p	miR-19b-3p (and other miRNAs w/seed GUGCAAA)	0,754	TargetScan Human	High (predicted)	RAB8B	Germ Cell-Sertoli Cell Junction Signaling,Sertoli Cell-Sertoli Cell Junction Signaling
hsa-miR-19b-3p	miR-19b-3p (and other miRNAs w/seed GUGCAAA)	0,754	TargetScan Human	High (predicted)	RAF1	14-3-3-mediated Signaling,Actin Cytoskeleton Signaling,Acute Myeloid Leukemia Signaling,Acute Phase Response Signaling,Adrenomedullin signaling pathway,Aldosterone Signaling in Epithelial Cells,Apelin Endothelial Signaling Pathway,Apoptosis Signaling,Axonal Guidance Signaling,B Cell Receptor Signaling,Bladder Cancer Signaling,BMP signaling pathway,Breast Cancer Regulation by Stathmin1,cAMP-mediat…
hsa-miR-19b-3p	miR-19b-3p (and other miRNAs w/seed GUGCAAA)	0,754	TargetScan Human	High (predicted)	RAP1A	14-3-3-mediated Signaling,Actin Cytoskeleton Signaling,Actin Nucleation by ARP-WASP Complex,Acute Myeloid Leukemia Signaling,Acute Phase Response Signaling,Adrenomedullin signaling pathway,Agrin Interactions at Neuromuscular Junction,Angiopoietin Signaling,Antiproliferative Role of Somatostatin Receptor 2,Apelin Endothelial Signaling Pathway,Apoptosis Signaling,Axonal Guidance Signaling,B Cell Re…
hsa-miR-19b-3p	miR-19b-3p (and other miRNAs w/seed GUGCAAA)	0,754	TargetScan Human	High (predicted)	RAP1B	14-3-3-mediated Signaling,Actin Cytoskeleton Signaling,Actin Nucleation by ARP-WASP Complex,Acute Myeloid Leukemia Signaling,Acute Phase Response Signaling,Adrenomedullin signaling pathway,Agrin Interactions at Neuromuscular Junction,Angiopoietin Signaling,Antiproliferative Role of Somatostatin Receptor 2,Apelin Endothelial Signaling Pathway,Apoptosis Signaling,Axonal Guidance Signaling,B Cell Re…
hsa-miR-19b-3p	miR-19b-3p (and other miRNAs w/seed GUGCAAA)	0,754	TargetScan Human	High (predicted)	RBBP8	ATM Signaling,Role of BRCA1 in DNA Damage Response,Sirtuin Signaling Pathway
hsa-miR-19b-3p	miR-19b-3p (and other miRNAs w/seed GUGCAAA)	0,754	TargetScan Human	High (predicted)	RHOB	Actin Nucleation by ARP-WASP Complex,Cardiac Hypertrophy Signaling,Cholecystokinin/Gastrin-mediated Signaling,Colorectal Cancer Metastasis Signaling,CXCR4 Signaling,Germ Cell-Sertoli Cell Junction Signaling,Glioblastoma Multiforme Signaling,Glioma Invasiveness Signaling,Gαq Signaling,Hepatic Fibrosis Signaling Pathway,HMGB1 Signaling,IL-8 Signaling,ILK Signaling,Integrin Signaling,Molecular Mecha…
hsa-miR-19b-3p	miR-19b-3p (and other miRNAs w/seed GUGCAAA)	0,754	TargetScan Human	High (predicted)	ROR1	IL-15 Production,Sperm Motility,Wnt/Ca+ pathway
hsa-miR-19b-3p	miR-19b-3p (and other miRNAs w/seed GUGCAAA)	0,754	TargetScan Human	High (predicted)	RORA	IL-23 Signaling Pathway,Melatonin Signaling,Th17 Activation Pathway
hsa-miR-19b-3p	miR-19b-3p (and other miRNAs w/seed GUGCAAA)	0,754	TargetScan Human	High (predicted)	RPS4Y1	Coronavirus Pathogenesis Pathway,EIF2 Signaling,mTOR Signaling,Regulation of eIF4 and p70S6K Signaling
hsa-miR-19b-3p	miR-19b-3p (and other miRNAs w/seed GUGCAAA)	0,754	TargetScan Human	High (predicted)	RPS6KA5	Bladder Cancer Signaling,Cardiac Hypertrophy Signaling (Enhanced),CNTF Signaling,ERK/MAPK Signaling,ERK5 Signaling,FGF Signaling,FLT3 Signaling in Hematopoietic Progenitor Cells,Growth Hormone Signaling,ILK Signaling,Insulin Secretion Signaling Pathway,Melanocyte Development and Pigmentation Signaling,mTOR Signaling,NGF Signaling,Opioid Signaling Pathway,p38 MAPK Signaling,PFKFB4 Signaling Pathwa…
hsa-miR-19b-3p	miR-19b-3p (and other miRNAs w/seed GUGCAAA)	0,754	TargetScan Human	High (predicted)	S1PR1	Breast Cancer Regulation by Stathmin1,cAMP-mediated signaling,Ceramide Signaling,G-Protein Coupled Receptor Signaling,Gαi Signaling,Human Embryonic Stem Cell Pluripotency,Sphingosine-1-phosphate Signaling,Th1 and Th2 Activation Pathway,Th2 Pathway
hsa-miR-19b-3p	miR-19b-3p (and other miRNAs w/seed GUGCAAA)	0,754	TargetScan Human	High (predicted)	SIN3B	Adipogenesis pathway,Nur77 Signaling in T Lymphocytes
hsa-miR-19b-3p	miR-19b-3p (and other miRNAs w/seed GUGCAAA)	0,754	TargetScan Human	High (predicted)	SLC1A2	Amyotrophic Lateral Sclerosis Signaling,Glutamate Receptor Signaling,Neuroinflammation Signaling Pathway
hsa-miR-19b-3p	miR-19b-3p (and other miRNAs w/seed GUGCAAA)	0,754	TargetScan Human	High (predicted)	SOCS1	Acute Phase Response Signaling,Erythropoietin Signaling,Growth Hormone Signaling,IGF-1 Signaling,IL-2 Signaling,IL-4 Signaling,IL-6 Signaling,IL-7 Signaling Pathway,Interferon Signaling,JAK/Stat Signaling,Prolactin Signaling,Role of JAK family kinases in IL-6-type Cytokine Signaling,Role of JAK1 and JAK3 in γc Cytokine Signaling,Role of JAK1, JAK2 and TYK2 in Interferon Signaling,Role of JAK2 in …
hsa-miR-19b-3p	miR-19b-3p (and other miRNAs w/seed GUGCAAA)	0,754	TargetScan Human	High (predicted)	SOCS3	3-phosphoinositide Biosynthesis,3-phosphoinositide Degradation,Acute Phase Response Signaling,D-myo-inositol (1,4,5,6)-Tetrakisphosphate Biosynthesis,D-myo-inositol (3,4,5,6)-tetrakisphosphate Biosynthesis,D-myo-inositol-5-phosphate Metabolism,Erythropoietin Signaling,Growth Hormone Signaling,IGF-1 Signaling,IL-10 Signaling,IL-22 Signaling,IL-23 Signaling Pathway,IL-6 Signaling,IL-9 Signaling,Ins…
hsa-miR-19b-3p	miR-19b-3p (and other miRNAs w/seed GUGCAAA)	0,754	TargetScan Human	High (predicted)	SOX4	Wnt/β-catenin Signaling
hsa-miR-19b-3p	miR-19b-3p (and other miRNAs w/seed GUGCAAA)	0,754	TargetScan Human	High (predicted)	TGFBR2	Antiproliferative Role of TOB in T Cell Signaling,Cardiac Hypertrophy Signaling,Cardiac Hypertrophy Signaling (Enhanced),Chronic Myeloid Leukemia Signaling,Colorectal Cancer Metastasis Signaling,Coronavirus Pathogenesis Pathway,Epithelial Adherens Junction Signaling,Factors Promoting Cardiogenesis in Vertebrates,FAT10 Cancer Signaling Pathway,Germ Cell-Sertoli Cell Junction Signaling,Glucocortico…
hsa-miR-19b-3p	miR-19b-3p (and other miRNAs w/seed GUGCAAA)	0,754	TargetScan Human	High (predicted)	TGIF1	TGF-β Signaling
hsa-miR-19b-3p	miR-19b-3p (and other miRNAs w/seed GUGCAAA)	0,754	TargetScan Human,miRecords	Experimentally Observed,Moderate (predicted)	THBS1	Bladder Cancer Signaling,Inhibition of Angiogenesis by TSP1,p53 Signaling,Synaptogenesis Signaling Pathway
hsa-miR-19b-3p	miR-19b-3p (and other miRNAs w/seed GUGCAAA)	0,754	TargetScan Human	High (predicted)	TNFAIP3	CD40 Signaling,NF-κB Signaling,TNFR1 Signaling,TNFR2 Signaling,Toll-like Receptor Signaling
hsa-miR-19b-3p	miR-19b-3p (and other miRNAs w/seed GUGCAAA)	0,754	TargetScan Human	High (predicted)	TNFRSF12A	Atherosclerosis Signaling,TWEAK Signaling
hsa-miR-19b-3p	miR-19b-3p (and other miRNAs w/seed GUGCAAA)	0,754	TargetScan Human	High (predicted)	TXK	IL-15 Production,Leukocyte Extravasation Signaling,Sperm Motility,T Cell Receptor Signaling,Tec Kinase Signaling
hsa-miR-19b-3p	miR-19b-3p (and other miRNAs w/seed GUGCAAA)	0,754	TargetScan Human	High (predicted)	WASL	Actin Cytoskeleton Signaling,Actin Nucleation by ARP-WASP Complex,Axonal Guidance Signaling,Cdc42 Signaling,Clathrin-mediated Endocytosis Signaling,Ephrin Receptor Signaling,Epithelial Adherens Junction Signaling,Germ Cell-Sertoli Cell Junction Signaling,Integrin Signaling,Leukocyte Extravasation Signaling,Natural Killer Cell Signaling,PAK Signaling,Reelin Signaling in Neurons,Regulation of Actin…
hsa-miR-19b-3p	miR-19b-3p (and other miRNAs w/seed GUGCAAA)	0,754	TargetScan Human	High (predicted)	ZNF217	Sumoylation Pathway
hsa-miR-215-5p	miR-192-5p (and other miRNAs w/seed UGACCUA)	1,755	TargetScan Human	High (predicted)	ADGRG6	Breast Cancer Regulation by Stathmin1
hsa-miR-215-5p	miR-192-5p (and other miRNAs w/seed UGACCUA)	1,755	TargetScan Human	High (predicted)	CNGB3	cAMP-mediated signaling,eNOS Signaling,Gαs Signaling,Phototransduction Pathway,Protein Kinase A Signaling,Regulation of Cellular Mechanics by Calpain Protease,Sperm Motility
hsa-miR-215-5p	miR-192-5p (and other miRNAs w/seed UGACCUA)	1,755	TargetScan Human	High (predicted)	CXCL2	Agranulocyte Adhesion and Diapedesis,Granulocyte Adhesion and Diapedesis
hsa-miR-215-5p	miR-192-5p (and other miRNAs w/seed UGACCUA)	1,755	TargetScan Human,miRecords	Experimentally Observed,Moderate (predicted)	DHFR	Aryl Hydrocarbon Receptor Signaling,dTMP De Novo Biosynthesis
hsa-miR-215-5p	miR-192-5p (and other miRNAs w/seed UGACCUA)	1,755	TargetScan Human	High (predicted)	FGF7	Actin Cytoskeleton Signaling,Airway Pathology in Chronic Obstructive Pulmonary Disease,Bladder Cancer Signaling,Cardiac Hypertrophy Signaling (Enhanced),Clathrin-mediated Endocytosis Signaling,FGF Signaling,Regulation Of The Epithelial Mesenchymal Transition By Growth Factors Pathway,Regulation of the Epithelial-Mesenchymal Transition Pathway
hsa-miR-215-5p	miR-192-5p (and other miRNAs w/seed UGACCUA)	1,755	TargetScan Human	High (predicted)	GPR22	Breast Cancer Regulation by Stathmin1
hsa-miR-215-5p	miR-192-5p (and other miRNAs w/seed UGACCUA)	1,755	TargetScan Human	High (predicted)	H3-3A/H3-3B	DNA Methylation and Transcriptional Repression Signaling,ERK/MAPK Signaling,HOTAIR Regulatory Pathway,NER Pathway,p38 MAPK Signaling,Protein Kinase A Signaling,Sirtuin Signaling Pathway,Transcriptional Regulatory Network in Embryonic Stem Cells,UVB-Induced MAPK Signaling
hsa-miR-215-5p	miR-192-5p (and other miRNAs w/seed UGACCUA)	1,755	TargetScan Human	High (predicted)	LPAR4	Breast Cancer Regulation by Stathmin1,eNOS Signaling,Gα12/13 Signaling,RhoA Signaling
hsa-miR-215-5p	miR-192-5p (and other miRNAs w/seed UGACCUA)	1,755	TargetScan Human	High (predicted)	NKX2-5	BMP signaling pathway,Cardiac Hypertrophy Signaling,Cardiac Hypertrophy Signaling (Enhanced),Cardiomyocyte Differentiation via BMP Receptors,Embryonic Stem Cell Differentiation into Cardiac Lineages,Factors Promoting Cardiogenesis in Vertebrates,Role of NFAT in Cardiac Hypertrophy,TGF-β Signaling
hsa-miR-215-5p	miR-192-5p (and other miRNAs w/seed UGACCUA)	1,755	TargetScan Human	High (predicted)	PABPC4	Antiproliferative Role of TOB in T Cell Signaling,Cellular Effects of Sildenafil (Viagra)
hsa-miR-215-5p	miR-192-5p (and other miRNAs w/seed UGACCUA)	1,755	TargetScan Human	High (predicted)	RAB6A	AMPK Signaling
hsa-miR-215-5p	miR-192-5p (and other miRNAs w/seed UGACCUA)	1,755	Ingenuity Expert Findings	Experimentally Observed	ZEB1	ATM Signaling,PEDF Signaling,Regulation Of The Epithelial Mesenchymal Transition By Growth Factors Pathway,Regulation of the Epithelial-Mesenchymal Transition Pathway,Sumoylation Pathway
hsa-miR-22-5p	miR-22-5p (and other miRNAs w/seed GUUCUUC)	1,192	TargetScan Human	High (predicted)	ARHGEF2	Breast Cancer Regulation by Stathmin1,Molecular Mechanisms of Cancer,Phospholipase C Signaling,Reelin Signaling in Neurons,RhoGDI Signaling,Signaling by Rho Family GTPases,Thrombin Signaling,Tight Junction Signaling
hsa-miR-22-5p	miR-22-5p (and other miRNAs w/seed GUUCUUC)	1,192	TargetScan Human	High (predicted)	ATP6V1G3	Iron homeostasis signaling pathway,Phagosome Maturation
hsa-miR-22-5p	miR-22-5p (and other miRNAs w/seed GUUCUUC)	1,192	TargetScan Human	High (predicted)	CBX3	ATM Signaling
hsa-miR-22-5p	miR-22-5p (and other miRNAs w/seed GUUCUUC)	1,192	TargetScan Human	High (predicted)	CDK12	Cell Cycle Control of Chromosomal Replication,Molecular Mechanisms of Cancer
hsa-miR-22-5p	miR-22-5p (and other miRNAs w/seed GUUCUUC)	1,192	TargetScan Human	High (predicted)	CHUK	4-1BB Signaling in T Lymphocytes,Activation of IRF by Cytosolic Pattern Recognition Receptors,Acute Phase Response Signaling,Altered T Cell and B Cell Signaling in Rheumatoid Arthritis,Angiopoietin Signaling,Antioxidant Action of Vitamin C,Apoptosis Signaling,April Mediated Signaling,B Cell Activating Factor Signaling,B Cell Receptor Signaling,Cardiac Hypertrophy Signaling (Enhanced),CD27 Signali…
hsa-miR-22-5p	miR-22-5p (and other miRNAs w/seed GUUCUUC)	1,192	TargetScan Human	High (predicted)	CLU	Atherosclerosis Signaling,Clathrin-mediated Endocytosis Signaling,FXR/RXR Activation,IL-12 Signaling and Production in Macrophages,LXR/RXR Activation,Production of Nitric Oxide and Reactive Oxygen Species in Macrophages
hsa-miR-22-5p	miR-22-5p (and other miRNAs w/seed GUUCUUC)	1,192	TargetScan Human	High (predicted)	CNR1	Breast Cancer Regulation by Stathmin1,cAMP-mediated signaling,Corticotropin Releasing Hormone Signaling,Endocannabinoid Cancer Inhibition Pathway,Endocannabinoid Developing Neuron Pathway,Endocannabinoid Neuronal Synapse Pathway,G-Protein Coupled Receptor Signaling,Gαi Signaling,Gαs Signaling,Hepatic Fibrosis Signaling Pathway,Reelin Signaling in Neurons
hsa-miR-22-5p	miR-22-5p (and other miRNAs w/seed GUUCUUC)	1,192	TargetScan Human	High (predicted)	GNG11	Androgen Signaling,Antiproliferative Role of Somatostatin Receptor 2,Axonal Guidance Signaling,Breast Cancer Regulation by Stathmin1,Cardiac Hypertrophy Signaling,Cardiac Hypertrophy Signaling (Enhanced),Cardiac β-adrenergic Signaling,CCR3 Signaling in Eosinophils,CCR5 Signaling in Macrophages,Colorectal Cancer Metastasis Signaling,CREB Signaling in Neurons,CXCR4 Signaling,Endocannabinoid Develop…
hsa-miR-22-5p	miR-22-5p (and other miRNAs w/seed GUUCUUC)	1,192	TargetScan Human	High (predicted)	GSTM2	Apelin Adipocyte Signaling Pathway,Aryl Hydrocarbon Receptor Signaling,Glutathione Redox Reactions I,Glutathione-mediated Detoxification,LPS/IL-1 Mediated Inhibition of RXR Function,NRF2-mediated Oxidative Stress Response,PXR/RXR Activation,Xenobiotic Metabolism AHR Signaling Pathway,Xenobiotic Metabolism CAR Signaling Pathway,Xenobiotic Metabolism General Signaling Pathway,Xenobiotic Metabolism …
hsa-miR-22-5p	miR-22-5p (and other miRNAs w/seed GUUCUUC)	1,192	TargetScan Human	High (predicted)	GSTT2/GSTT2B	Apelin Adipocyte Signaling Pathway,Aryl Hydrocarbon Receptor Signaling,Glutathione Redox Reactions I,Glutathione-mediated Detoxification,LPS/IL-1 Mediated Inhibition of RXR Function,NRF2-mediated Oxidative Stress Response,Xenobiotic Metabolism AHR Signaling Pathway,Xenobiotic Metabolism CAR Signaling Pathway,Xenobiotic Metabolism General Signaling Pathway,Xenobiotic Metabolism PXR Signaling Pathw…
hsa-miR-22-5p	miR-22-5p (and other miRNAs w/seed GUUCUUC)	1,192	TargetScan Human	High (predicted)	IL3RA	Cardiac Hypertrophy Signaling (Enhanced),Crosstalk between Dendritic Cells and Natural Killer Cells,IL-3 Signaling,MSP-RON Signaling Pathway,PI3K/AKT Signaling,RAR Activation,STAT3 Pathway
hsa-miR-22-5p	miR-22-5p (and other miRNAs w/seed GUUCUUC)	1,192	TargetScan Human	High (predicted)	ITPR3	Adrenomedullin signaling pathway,Aldosterone Signaling in Epithelial Cells,Calcium Signaling,Calcium-induced T Lymphocyte Apoptosis,Cardiac Hypertrophy Signaling (Enhanced),CCR3 Signaling in Eosinophils,CD28 Signaling in T Helper Cells,Cellular Effects of Sildenafil (Viagra),Cholecystokinin/Gastrin-mediated Signaling,Corticotropin Releasing Hormone Signaling,CREB Signaling in Neurons,CXCR4 Signal…
hsa-miR-22-5p	miR-22-5p (and other miRNAs w/seed GUUCUUC)	1,192	TargetScan Human	High (predicted)	LTA	Activation of IRF by Cytosolic Pattern Recognition Receptors,Adrenomedullin signaling pathway,Airway Pathology in Chronic Obstructive Pulmonary Disease,Altered T Cell and B Cell Signaling in Rheumatoid Arthritis,Cardiac Hypertrophy Signaling (Enhanced),CD40 Signaling,Crosstalk between Dendritic Cells and Natural Killer Cells,Dendritic Cell Maturation,Hepatic Cholestasis,HMGB1 Signaling,Inhibition…
hsa-miR-22-5p	miR-22-5p (and other miRNAs w/seed GUUCUUC)	1,192	TargetScan Human	High (predicted)	LYN	B Cell Receptor Signaling,CXCR4 Signaling,Fc Epsilon RI Signaling,Fcγ Receptor-mediated Phagocytosis in Macrophages and Monocytes,FcγRIIB Signaling in B Lymphocytes,GM-CSF Signaling,GP6 Signaling Pathway,IL-15 Production,IL-7 Signaling Pathway,Insulin Secretion Signaling Pathway,Opioid Signaling Pathway,p70S6K Signaling,Phospholipase C Signaling,PI3K Signaling in B Lymphocytes,Reelin Signaling in…
hsa-miR-22-5p	miR-22-5p (and other miRNAs w/seed GUUCUUC)	1,192	TargetScan Human	High (predicted)	MAS1	Breast Cancer Regulation by Stathmin1
hsa-miR-22-5p	miR-22-5p (and other miRNAs w/seed GUUCUUC)	1,192	TargetScan Human	High (predicted)	PLA2G12A	Antioxidant Action of Vitamin C,Atherosclerosis Signaling,CCR3 Signaling in Eosinophils,Eicosanoid Signaling,Endothelin-1 Signaling,ERK/MAPK Signaling,Fc Epsilon RI Signaling,MIF Regulation of Innate Immunity,MIF-mediated Glucocorticoid Regulation,Necroptosis Signaling Pathway,Neuroinflammation Signaling Pathway,p38 MAPK Signaling,Phospholipase C Signaling,Phospholipases,Role of MAPK Signaling in…
hsa-miR-22-5p	miR-22-5p (and other miRNAs w/seed GUUCUUC)	1,192	TargetScan Human	High (predicted)	RAB6A	AMPK Signaling
hsa-miR-29b-3p	miR-29b-3p (and other miRNAs w/seed AGCACCA)	0,630	miRecords	Experimentally Observed	ACVR2A	Cardiac Hypertrophy Signaling (Enhanced),Epithelial Adherens Junction Signaling,Factors Promoting Cardiogenesis in Vertebrates,FAT10 Cancer Signaling Pathway,Hepatic Fibrosis Signaling Pathway,Neuroinflammation Signaling Pathway,PPARα/RXRα Activation,Pyridoxal 5'-phosphate Salvage Pathway,Salvage Pathways of Pyrimidine Ribonucleotides,Senescence Pathway,T Cell Exhaustion Signaling Pathway,TGF-β S…
hsa-miR-29b-3p	miR-29b-3p (and other miRNAs w/seed AGCACCA)	0,630	TargetScan Human	High (predicted)	ADA	Adenine and Adenosine Salvage III,Adenosine Nucleotides Degradation II,Primary Immunodeficiency Signaling,Purine Nucleotides Degradation II (Aerobic),Purine Ribonucleosides Degradation to Ribose-1-phosphate
hsa-miR-29b-3p	miR-29b-3p (and other miRNAs w/seed AGCACCA)	0,630	TargetScan Human	High (predicted)	ARF5	Integrin Signaling
hsa-miR-29b-3p	miR-29b-3p (and other miRNAs w/seed AGCACCA)	0,630	Ingenuity Expert Findings	Experimentally Observed	ARPC3	Actin Cytoskeleton Signaling,Actin Nucleation by ARP-WASP Complex,Axonal Guidance Signaling,CD28 Signaling in T Helper Cells,Cdc42 Signaling,Clathrin-mediated Endocytosis Signaling,Ephrin Receptor Signaling,Epithelial Adherens Junction Signaling,Fcγ Receptor-mediated Phagocytosis in Macrophages and Monocytes,fMLP Signaling in Neutrophils,Integrin Signaling,Rac Signaling,Reelin Signaling in Neuron…
hsa-miR-29b-3p	miR-29b-3p (and other miRNAs w/seed AGCACCA)	0,630	TargetScan Human	High (predicted)	ASXL3	Senescence Pathway
hsa-miR-29b-3p	miR-29b-3p (and other miRNAs w/seed AGCACCA)	0,630	Ingenuity Expert Findings,TarBase,TargetScan Human,miRecords	Experimentally Observed,Moderate (predicted)	BACE1	Amyloid Processing,Mitochondrial Dysfunction,Neuroinflammation Signaling Pathway
hsa-miR-29b-3p	miR-29b-3p (and other miRNAs w/seed AGCACCA)	0,630	TargetScan Human	High (predicted)	BAK1	Apoptosis Signaling,BEX2 Signaling Pathway,IL-7 Signaling Pathway,Induction of Apoptosis by HIV1,Interferon Signaling,Molecular Mechanisms of Cancer
hsa-miR-29b-3p	miR-29b-3p (and other miRNAs w/seed AGCACCA)	0,630	TargetScan Human	High (predicted)	BTG2	Cell Cycle Regulation by BTG Family Proteins
hsa-miR-29b-3p	miR-29b-3p (and other miRNAs w/seed AGCACCA)	0,630	TargetScan Human	High (predicted)	CASP8	Apoptosis Signaling,CD27 Signaling in Lymphocytes,Coronavirus Pathogenesis Pathway,Cytotoxic T Lymphocyte-mediated Apoptosis of Target Cells,Death Receptor Signaling,Endocannabinoid Cancer Inhibition Pathway,Endothelin-1 Signaling,eNOS Signaling,Granzyme B Signaling,Huntington's Disease Signaling,Induction of Apoptosis by HIV1,Inflammasome pathway,Mitochondrial Dysfunction,Molecular Mechanisms of…
hsa-miR-29b-3p	miR-29b-3p (and other miRNAs w/seed AGCACCA)	0,630	Ingenuity Expert Findings,TargetScan Human,miRecords	Experimentally Observed,High (predicted)	CDC42	Actin Cytoskeleton Signaling,Actin Nucleation by ARP-WASP Complex,Agrin Interactions at Neuromuscular Junction,Axonal Guidance Signaling,B Cell Receptor Signaling,Cardiac Hypertrophy Signaling,CD28 Signaling in T Helper Cells,Cdc42 Signaling,Cholecystokinin/Gastrin-mediated Signaling,Clathrin-mediated Endocytosis Signaling,Colorectal Cancer Metastasis Signaling,CXCR4 Signaling,Ephrin A Signaling,…
hsa-miR-29b-3p	miR-29b-3p (and other miRNAs w/seed AGCACCA)	0,630	TargetScan Human	High (predicted)	CDC7	Cell Cycle Control of Chromosomal Replication,Mitotic Roles of Polo-Like Kinase
hsa-miR-29b-3p	miR-29b-3p (and other miRNAs w/seed AGCACCA)	0,630	TargetScan Human,miRecords	Experimentally Observed,High (predicted)	CDK6	Aryl Hydrocarbon Receptor Signaling,Breast Cancer Regulation by Stathmin1,Cell Cycle Control of Chromosomal Replication,Cell Cycle: G1/S Checkpoint Regulation,Chronic Myeloid Leukemia Signaling,Cyclins and Cell Cycle Regulation,Glioblastoma Multiforme Signaling,Glioma Signaling,HER-2 Signaling in Breast Cancer,Hereditary Breast Cancer Signaling,Molecular Mechanisms of Cancer,Non-Small Cell Lung C…
hsa-miR-29b-3p	miR-29b-3p (and other miRNAs w/seed AGCACCA)	0,630	TargetScan Human	High (predicted)	CNR1	Breast Cancer Regulation by Stathmin1,cAMP-mediated signaling,Corticotropin Releasing Hormone Signaling,Endocannabinoid Cancer Inhibition Pathway,Endocannabinoid Developing Neuron Pathway,Endocannabinoid Neuronal Synapse Pathway,G-Protein Coupled Receptor Signaling,Gαi Signaling,Gαs Signaling,Hepatic Fibrosis Signaling Pathway,Reelin Signaling in Neurons
hsa-miR-29b-3p	miR-29b-3p (and other miRNAs w/seed AGCACCA)	0,630	Ingenuity Expert Findings,TarBase,TargetScan Human,miRecords	Experimentally Observed,High (predicted)	COL1A1	Apelin Liver Signaling Pathway,Atherosclerosis Signaling,Dendritic Cell Maturation,GP6 Signaling Pathway,Hepatic Fibrosis / Hepatic Stellate Cell Activation,Hepatic Fibrosis Signaling Pathway,HOTAIR Regulatory Pathway,IL-6 Signaling,Intrinsic Prothrombin Activation Pathway,Natural Killer Cell Signaling,Role of Osteoblasts, Osteoclasts and Chondrocytes in Rheumatoid Arthritis
hsa-miR-29b-3p	miR-29b-3p (and other miRNAs w/seed AGCACCA)	0,630	Ingenuity Expert Findings,TarBase,TargetScan Human,miRecords	Experimentally Observed,High (predicted)	COL1A2	Apelin Liver Signaling Pathway,Atherosclerosis Signaling,Dendritic Cell Maturation,GP6 Signaling Pathway,Hepatic Fibrosis / Hepatic Stellate Cell Activation,Hepatic Fibrosis Signaling Pathway,HOTAIR Regulatory Pathway,Intrinsic Prothrombin Activation Pathway,Natural Killer Cell Signaling
hsa-miR-29b-3p	miR-29b-3p (and other miRNAs w/seed AGCACCA)	0,630	TargetScan Human	High (predicted)	COL2A1	Apelin Liver Signaling Pathway,Atherosclerosis Signaling,Dendritic Cell Maturation,GP6 Signaling Pathway,Hepatic Fibrosis / Hepatic Stellate Cell Activation,Hepatic Fibrosis Signaling Pathway,Intrinsic Prothrombin Activation Pathway,Natural Killer Cell Signaling,Osteoarthritis Pathway
hsa-miR-29b-3p	miR-29b-3p (and other miRNAs w/seed AGCACCA)	0,630	TarBase,TargetScan Human,miRecords	Experimentally Observed,High (predicted)	COL3A1	Apelin Liver Signaling Pathway,Atherosclerosis Signaling,Dendritic Cell Maturation,GP6 Signaling Pathway,Hepatic Fibrosis / Hepatic Stellate Cell Activation,Hepatic Fibrosis Signaling Pathway,Intrinsic Prothrombin Activation Pathway,Natural Killer Cell Signaling
hsa-miR-29b-3p	miR-29b-3p (and other miRNAs w/seed AGCACCA)	0,630	TargetScan Human,miRecords	Experimentally Observed,High (predicted)	COL5A3	Apelin Liver Signaling Pathway,Atherosclerosis Signaling,Dendritic Cell Maturation,GP6 Signaling Pathway,Hepatic Fibrosis / Hepatic Stellate Cell Activation,Hepatic Fibrosis Signaling Pathway,Intrinsic Prothrombin Activation Pathway,Natural Killer Cell Signaling
hsa-miR-29b-3p	miR-29b-3p (and other miRNAs w/seed AGCACCA)	0,630	TargetScan Human	High (predicted)	CYCS	Amyotrophic Lateral Sclerosis Signaling,Apoptosis Signaling,CD27 Signaling in Lymphocytes,Ceramide Signaling,Cytotoxic T Lymphocyte-mediated Apoptosis of Target Cells,Death Receptor Signaling,Docosahexaenoic Acid (DHA) Signaling,Granzyme B Signaling,Huntington's Disease Signaling,Induction of Apoptosis by HIV1,Lymphotoxin β Receptor Signaling,Mitochondrial Dysfunction,Molecular Mechanisms of Canc…
hsa-miR-29b-3p	miR-29b-3p (and other miRNAs w/seed AGCACCA)	0,630	TarBase,miRecords	Experimentally Observed	DNMT3A	DNA Methylation and Transcriptional Repression Signaling,Sumoylation Pathway
hsa-miR-29b-3p	miR-29b-3p (and other miRNAs w/seed AGCACCA)	0,630	TarBase,TargetScan Human,miRecords	Experimentally Observed,High (predicted)	DNMT3B	DNA Methylation and Transcriptional Repression Signaling,HOTAIR Regulatory Pathway
hsa-miR-29b-3p	miR-29b-3p (and other miRNAs w/seed AGCACCA)	0,630	TargetScan Human,miRecords	Experimentally Observed,Moderate (predicted)	DUSP2	3-phosphoinositide Biosynthesis,3-phosphoinositide Degradation,D-myo-inositol (1,4,5,6)-Tetrakisphosphate Biosynthesis,D-myo-inositol (3,4,5,6)-tetrakisphosphate Biosynthesis,D-myo-inositol-5-phosphate Metabolism,ERK/MAPK Signaling,Protein Kinase A Signaling,Superpathway of Inositol Phosphate Compounds
hsa-miR-29b-3p	miR-29b-3p (and other miRNAs w/seed AGCACCA)	0,630	TargetScan Human	High (predicted)	EDNRB	Breast Cancer Regulation by Stathmin1,Cardiac Hypertrophy Signaling (Enhanced),Endothelin-1 Signaling,Hepatic Fibrosis / Hepatic Stellate Cell Activation
hsa-miR-29b-3p	miR-29b-3p (and other miRNAs w/seed AGCACCA)	0,630	Ingenuity Expert Findings,TargetScan Human	Experimentally Observed,Moderate (predicted)	EOMES	T Cell Exhaustion Signaling Pathway,Transcriptional Regulatory Network in Embryonic Stem Cells
hsa-miR-29b-3p	miR-29b-3p (and other miRNAs w/seed AGCACCA)	0,630	TargetScan Human	High (predicted)	FOXO3	AMPK Signaling,Cancer Drug Resistance By Drug Efflux,Endometrial Cancer Signaling,ERK5 Signaling,Estrogen Receptor Signaling,Glucocorticoid Receptor Signaling,IGF-1 Signaling,IL-7 Signaling Pathway,Insulin Receptor Signaling,Non-Small Cell Lung Cancer Signaling,Osteoarthritis Pathway,PI3K Signaling in B Lymphocytes,PI3K/AKT Signaling,PTEN Signaling,PXR/RXR Activation,Senescence Pathway,Sirtuin Si…
hsa-miR-29b-3p	miR-29b-3p (and other miRNAs w/seed AGCACCA)	0,630	TargetScan Human	High (predicted)	GABRP	GABA Receptor Signaling,Neuroinflammation Signaling Pathway
hsa-miR-29b-3p	miR-29b-3p (and other miRNAs w/seed AGCACCA)	0,630	TargetScan Human	High (predicted)	GNG12	Actin Cytoskeleton Signaling,Androgen Signaling,Antiproliferative Role of Somatostatin Receptor 2,Axonal Guidance Signaling,Breast Cancer Regulation by Stathmin1,Cardiac Hypertrophy Signaling,Cardiac β-adrenergic Signaling,CCR3 Signaling in Eosinophils,CCR5 Signaling in Macrophages,Colorectal Cancer Metastasis Signaling,CREB Signaling in Neurons,CXCR4 Signaling,Ephrin B Signaling,Ephrin Receptor …
hsa-miR-29b-3p	miR-29b-3p (and other miRNAs w/seed AGCACCA)	0,630	Ingenuity Expert Findings,TargetScan Human	Experimentally Observed,High (predicted)	GPR37	Adrenomedullin signaling pathway,Breast Cancer Regulation by Stathmin1,Cellular Effects of Sildenafil (Viagra),GABA Receptor Signaling,Neuropathic Pain Signaling In Dorsal Horn Neurons,Parkinson's Signaling
hsa-miR-29b-3p	miR-29b-3p (and other miRNAs w/seed AGCACCA)	0,630	TargetScan Human	High (predicted)	GSTA4	Aryl Hydrocarbon Receptor Signaling,Glutathione-mediated Detoxification,LPS/IL-1 Mediated Inhibition of RXR Function,NRF2-mediated Oxidative Stress Response,Xenobiotic Metabolism AHR Signaling Pathway,Xenobiotic Metabolism CAR Signaling Pathway,Xenobiotic Metabolism General Signaling Pathway,Xenobiotic Metabolism PXR Signaling Pathway,Xenobiotic Metabolism Signaling
hsa-miR-29b-3p	miR-29b-3p (and other miRNAs w/seed AGCACCA)	0,630	TargetScan Human	High (predicted)	HBP1	Senescence Pathway
hsa-miR-29b-3p	miR-29b-3p (and other miRNAs w/seed AGCACCA)	0,630	Ingenuity Expert Findings,TargetScan Human,miRecords	Experimentally Observed,Moderate (predicted)	HDAC4	Adipogenesis pathway,Apelin Endothelial Signaling Pathway,Calcium Signaling,Cardiac Hypertrophy Signaling (Enhanced),Cell Cycle: G1/S Checkpoint Regulation,Chronic Myeloid Leukemia Signaling,Cyclins and Cell Cycle Regulation,Hereditary Breast Cancer Signaling,Huntington's Disease Signaling,Osteoarthritis Pathway,Phospholipase C Signaling,Role of NFAT in Cardiac Hypertrophy,Telomerase Signaling,Xe…
hsa-miR-29b-3p	miR-29b-3p (and other miRNAs w/seed AGCACCA)	0,630	TargetScan Human	High (predicted)	ICOS	iCOS-iCOSL Signaling in T Helper Cells,Primary Immunodeficiency Signaling,Systemic Lupus Erythematosus In T Cell Signaling Pathway,T Helper Cell Differentiation,Th1 and Th2 Activation Pathway,Th1 Pathway,Th2 Pathway
hsa-miR-29b-3p	miR-29b-3p (and other miRNAs w/seed AGCACCA)	0,630	TargetScan Human	High (predicted)	ID1	Mouse Embryonic Stem Cell Pluripotency
hsa-miR-29b-3p	miR-29b-3p (and other miRNAs w/seed AGCACCA)	0,630	TargetScan Human	High (predicted)	IL24	Role of Cytokines in Mediating Communication between Immune Cells,Role of PKR in Interferon Induction and Antiviral Response,Th1 and Th2 Activation Pathway,Th2 Pathway
hsa-miR-29b-3p	miR-29b-3p (and other miRNAs w/seed AGCACCA)	0,630	TargetScan Human	High (predicted)	IL36G	Acute Phase Response Signaling,Adrenomedullin signaling pathway,Agranulocyte Adhesion and Diapedesis,Airway Pathology in Chronic Obstructive Pulmonary Disease,Altered T Cell and B Cell Signaling in Rheumatoid Arthritis,Atherosclerosis Signaling,Cardiac Hypertrophy Signaling (Enhanced),Cholecystokinin/Gastrin-mediated Signaling,Communication between Innate and Adaptive Immune Cells,Dendritic Cell …
hsa-miR-29b-3p	miR-29b-3p (and other miRNAs w/seed AGCACCA)	0,630	TargetScan Human	High (predicted)	KREMEN2	Wnt/β-catenin Signaling
hsa-miR-29b-3p	miR-29b-3p (and other miRNAs w/seed AGCACCA)	0,630	Ingenuity Expert Findings,TarBase,TargetScan Human,miRecords	Experimentally Observed,Moderate (predicted)	LAMC1	Agrin Interactions at Neuromuscular Junction,CDK5 Signaling,GP6 Signaling Pathway
hsa-miR-29b-3p	miR-29b-3p (and other miRNAs w/seed AGCACCA)	0,630	Ingenuity Expert Findings,TargetScan Human	Experimentally Observed,Moderate (predicted)	MAPRE2	Remodeling of Epithelial Adherens Junctions
hsa-miR-29b-3p	miR-29b-3p (and other miRNAs w/seed AGCACCA)	0,630	Ingenuity Expert Findings,TarBase,TargetScan Human,miRecords	Experimentally Observed,High (predicted)	MCL1	Apoptosis Signaling,IL-6 Signaling,IL-7 Signaling Pathway,Myc Mediated Apoptosis Signaling,PI3K/AKT Signaling,Systemic Lupus Erythematosus In B Cell Signaling Pathway
hsa-miR-29b-3p	miR-29b-3p (and other miRNAs w/seed AGCACCA)	0,630	TargetScan Human	High (predicted)	MEX3B	HOTAIR Regulatory Pathway
hsa-miR-29b-3p	miR-29b-3p (and other miRNAs w/seed AGCACCA)	0,630	TargetScan Human	High (predicted)	MYCN	EIF2 Signaling,ERK/MAPK Signaling,Sirtuin Signaling Pathway
hsa-miR-29b-3p	miR-29b-3p (and other miRNAs w/seed AGCACCA)	0,630	TargetScan Human	High (predicted)	NAPB	Huntington's Disease Signaling,Insulin Secretion Signaling Pathway,Phagosome Maturation,Synaptogenesis Signaling Pathway,Tight Junction Signaling
hsa-miR-29b-3p	miR-29b-3p (and other miRNAs w/seed AGCACCA)	0,630	TargetScan Human	High (predicted)	NFIA	Aryl Hydrocarbon Receptor Signaling
hsa-miR-29b-3p	miR-29b-3p (and other miRNAs w/seed AGCACCA)	0,630	TargetScan Human	High (predicted)	NMI	Prolactin Signaling
hsa-miR-29b-3p	miR-29b-3p (and other miRNAs w/seed AGCACCA)	0,630	TargetScan Human	High (predicted)	NPM3	Role of p14/p19ARF in Tumor Suppression
hsa-miR-29b-3p	miR-29b-3p (and other miRNAs w/seed AGCACCA)	0,630	Ingenuity Expert Findings,TargetScan Human	Experimentally Observed,Moderate (predicted)	PDGFA	Actin Cytoskeleton Signaling,Atherosclerosis Signaling,Axonal Guidance Signaling,Clathrin-mediated Endocytosis Signaling,Ephrin Receptor Signaling,Glioblastoma Multiforme Signaling,Glioma Signaling,Hepatic Fibrosis / Hepatic Stellate Cell Activation,Hepatic Fibrosis Signaling Pathway,Human Embryonic Stem Cell Pluripotency,Iron homeostasis signaling pathway,Macropinocytosis Signaling,PAK Signaling…
hsa-miR-29b-3p	miR-29b-3p (and other miRNAs w/seed AGCACCA)	0,630	Ingenuity Expert Findings,TargetScan Human	Experimentally Observed,Moderate (predicted)	PDGFB	Actin Cytoskeleton Signaling,Atherosclerosis Signaling,Axonal Guidance Signaling,Breast Cancer Regulation by Stathmin1,Clathrin-mediated Endocytosis Signaling,Ephrin Receptor Signaling,Glioblastoma Multiforme Signaling,Glioma Signaling,Hepatic Fibrosis / Hepatic Stellate Cell Activation,Hepatic Fibrosis Signaling Pathway,HIF1α Signaling,Human Embryonic Stem Cell Pluripotency,Integrin Signaling,Ir…
hsa-miR-29b-3p	miR-29b-3p (and other miRNAs w/seed AGCACCA)	0,630	TargetScan Human	High (predicted)	PDGFC	Actin Cytoskeleton Signaling,Amyotrophic Lateral Sclerosis Signaling,Atherosclerosis Signaling,Axonal Guidance Signaling,BEX2 Signaling Pathway,Bladder Cancer Signaling,Breast Cancer Regulation by Stathmin1,Clathrin-mediated Endocytosis Signaling,Colorectal Cancer Metastasis Signaling,Endocannabinoid Cancer Inhibition Pathway,eNOS Signaling,Ephrin Receptor Signaling,Estrogen Receptor Signaling,Gl…
hsa-miR-29b-3p	miR-29b-3p (and other miRNAs w/seed AGCACCA)	0,630	Ingenuity Expert Findings,TargetScan Human,miRecords	Experimentally Observed,Moderate (predicted)	PIK3R1	14-3-3-mediated Signaling,3-phosphoinositide Biosynthesis,Actin Cytoskeleton Signaling,Acute Myeloid Leukemia Signaling,Acute Phase Response Signaling,Adrenomedullin signaling pathway,Aldosterone Signaling in Epithelial Cells,AMPK Signaling,Amyotrophic Lateral Sclerosis Signaling,Angiopoietin Signaling,Antiproliferative Role of Somatostatin Receptor 2,Apelin Cardiomyocyte Signaling Pathway,Apelin…
hsa-miR-29b-3p	miR-29b-3p (and other miRNAs w/seed AGCACCA)	0,630	Ingenuity Expert Findings,TargetScan Human	Experimentally Observed,Moderate (predicted)	PPM1D	AMPK Signaling,ATM Signaling,Cell Cycle: G2/M DNA Damage Checkpoint Regulation
hsa-miR-29b-3p	miR-29b-3p (and other miRNAs w/seed AGCACCA)	0,630	TargetScan Human	High (predicted)	PPP1R3D	Breast Cancer Regulation by Stathmin1,Cardiac β-adrenergic Signaling,CDK5 Signaling,Dopamine Receptor Signaling,Dopamine-DARPP32 Feedback in cAMP Signaling,ERK/MAPK Signaling,HIPPO signaling,Insulin Receptor Signaling,Kinetochore Metaphase Signaling Pathway,Production of Nitric Oxide and Reactive Oxygen Species in Macrophages,Protein Kinase A Signaling,Synaptic Long Term Potentiation,Xenobiotic M…
hsa-miR-29b-3p	miR-29b-3p (and other miRNAs w/seed AGCACCA)	0,630	Ingenuity Expert Findings,TargetScan Human	Experimentally Observed,High (predicted)	PTEN	3-phosphoinositide Biosynthesis,3-phosphoinositide Degradation,B Cell Receptor Signaling,BEX2 Signaling Pathway,Cancer Drug Resistance By Drug Efflux,Cardiac Hypertrophy Signaling (Enhanced),D-myo-inositol (1,3,4)-trisphosphate Biosynthesis,D-myo-inositol (1,4,5,6)-Tetrakisphosphate Biosynthesis,D-myo-inositol (3,4,5,6)-tetrakisphosphate Biosynthesis,D-myo-inositol-5-phosphate Metabolism,Endometr…
hsa-miR-29b-3p	miR-29b-3p (and other miRNAs w/seed AGCACCA)	0,630	TargetScan Human	High (predicted)	RAET1L	Natural Killer Cell Signaling
hsa-miR-29b-3p	miR-29b-3p (and other miRNAs w/seed AGCACCA)	0,630	TargetScan Human	High (predicted)	REL	IL-12 Signaling and Production in Macrophages,RAR Activation
hsa-miR-29b-3p	miR-29b-3p (and other miRNAs w/seed AGCACCA)	0,630	TargetScan Human	High (predicted)	RFXAP	Primary Immunodeficiency Signaling
hsa-miR-29b-3p	miR-29b-3p (and other miRNAs w/seed AGCACCA)	0,630	TargetScan Human	High (predicted)	RNASEL	Role of Pattern Recognition Receptors in Recognition of Bacteria and Viruses
hsa-miR-29b-3p	miR-29b-3p (and other miRNAs w/seed AGCACCA)	0,630	TargetScan Human	High (predicted)	SERPINB9	Tumoricidal Function of Hepatic Natural Killer Cells
hsa-miR-29b-3p	miR-29b-3p (and other miRNAs w/seed AGCACCA)	0,630	TargetScan Human	High (predicted)	SOX12	Wnt/β-catenin Signaling
hsa-miR-29b-3p	miR-29b-3p (and other miRNAs w/seed AGCACCA)	0,630	miRecords	Experimentally Observed	SP1	Apelin Endothelial Signaling Pathway,Aryl Hydrocarbon Receptor Signaling,BAG2 Signaling Pathway,ErbB2-ErbB3 Signaling,Estrogen Receptor Signaling,Estrogen-Dependent Breast Cancer Signaling,Gap Junction Signaling,Hepatic Fibrosis Signaling Pathway,HMGB1 Signaling,Huntington's Disease Signaling,IL-10 Signaling,Osteoarthritis Pathway,Prolactin Signaling,Role of PKR in Interferon Induction and Antivi…
hsa-miR-29b-3p	miR-29b-3p (and other miRNAs w/seed AGCACCA)	0,630	Ingenuity Expert Findings,TargetScan Human	Experimentally Observed,Moderate (predicted)	TBX21	T Cell Exhaustion Signaling Pathway,T Helper Cell Differentiation,Th1 and Th2 Activation Pathway,Th1 Pathway,Th2 Pathway
hsa-miR-29b-3p	miR-29b-3p (and other miRNAs w/seed AGCACCA)	0,630	TarBase,TargetScan Human,miRecords	Experimentally Observed,Moderate (predicted)	TCL1A	Role of NANOG in Mammalian Embryonic Stem Cell Pluripotency
hsa-miR-29b-3p	miR-29b-3p (and other miRNAs w/seed AGCACCA)	0,630	TarBase,TargetScan Human,miRecords	Experimentally Observed,High (predicted)	TDG	Sumoylation Pathway
hsa-miR-29b-3p	miR-29b-3p (and other miRNAs w/seed AGCACCA)	0,630	TargetScan Human	High (predicted)	TFAP2C	Adrenomedullin signaling pathway
hsa-miR-29b-3p	miR-29b-3p (and other miRNAs w/seed AGCACCA)	0,630	miRecords	Experimentally Observed	TGFB3	Airway Pathology in Chronic Obstructive Pulmonary Disease,Antiproliferative Role of TOB in T Cell Signaling,Apelin Cardiac Fibroblast Signaling Pathway,Aryl Hydrocarbon Receptor Signaling,Cardiac Hypertrophy Signaling,Cardiac Hypertrophy Signaling (Enhanced),Cell Cycle: G1/S Checkpoint Regulation,Chronic Myeloid Leukemia Signaling,Colorectal Cancer Metastasis Signaling,Cyclins and Cell Cycle Regu…
hsa-miR-29b-3p	miR-29b-3p (and other miRNAs w/seed AGCACCA)	0,630	Ingenuity Expert Findings	Experimentally Observed	TGFBR1	Antiproliferative Role of TOB in T Cell Signaling,Cardiac Hypertrophy Signaling,Cardiac Hypertrophy Signaling (Enhanced),Chronic Myeloid Leukemia Signaling,Colorectal Cancer Metastasis Signaling,Coronavirus Pathogenesis Pathway,Epithelial Adherens Junction Signaling,Factors Promoting Cardiogenesis in Vertebrates,FAT10 Cancer Signaling Pathway,Germ Cell-Sertoli Cell Junction Signaling,Glucocortico…
hsa-miR-29b-3p	miR-29b-3p (and other miRNAs w/seed AGCACCA)	0,630	Ingenuity Expert Findings	Experimentally Observed	TGFBR2	Antiproliferative Role of TOB in T Cell Signaling,Cardiac Hypertrophy Signaling,Cardiac Hypertrophy Signaling (Enhanced),Chronic Myeloid Leukemia Signaling,Colorectal Cancer Metastasis Signaling,Coronavirus Pathogenesis Pathway,Epithelial Adherens Junction Signaling,Factors Promoting Cardiogenesis in Vertebrates,FAT10 Cancer Signaling Pathway,Germ Cell-Sertoli Cell Junction Signaling,Glucocortico…
hsa-miR-29b-3p	miR-29b-3p (and other miRNAs w/seed AGCACCA)	0,630	Ingenuity Expert Findings,TargetScan Human	Experimentally Observed,High (predicted)	TNFAIP3	CD40 Signaling,NF-κB Signaling,TNFR1 Signaling,TNFR2 Signaling,Toll-like Receptor Signaling
hsa-miR-29b-3p	miR-29b-3p (and other miRNAs w/seed AGCACCA)	0,630	TargetScan Human	High (predicted)	TNFRSF1A	14-3-3-mediated Signaling,Acute Phase Response Signaling,Adipogenesis pathway,Agranulocyte Adhesion and Diapedesis,Apoptosis Signaling,Cardiac Hypertrophy Signaling (Enhanced),Ceramide Signaling,Colorectal Cancer Metastasis Signaling,Death Receptor Signaling,Dendritic Cell Maturation,FAT10 Cancer Signaling Pathway,Germ Cell-Sertoli Cell Junction Signaling,Granulocyte Adhesion and Diapedesis,Hepat…
hsa-miR-29b-3p	miR-29b-3p (and other miRNAs w/seed AGCACCA)	0,630	TargetScan Human	High (predicted)	TNFRSF9	4-1BB Signaling in T Lymphocytes
hsa-miR-29b-3p	miR-29b-3p (and other miRNAs w/seed AGCACCA)	0,630	TargetScan Human	High (predicted)	TRAF4	Lymphotoxin β Receptor Signaling,NGF Signaling,Role of Macrophages, Fibroblasts and Endothelial Cells in Rheumatoid Arthritis,Small Cell Lung Cancer Signaling,Systemic Lupus Erythematosus In B Cell Signaling Pathway,Toll-like Receptor Signaling
hsa-miR-29b-3p	miR-29b-3p (and other miRNAs w/seed AGCACCA)	0,630	Ingenuity Expert Findings,TargetScan Human	Experimentally Observed,High (predicted)	TUBB2A	14-3-3-mediated Signaling,Axonal Guidance Signaling,Breast Cancer Regulation by Stathmin1,Epithelial Adherens Junction Signaling,Gap Junction Signaling,Germ Cell-Sertoli Cell Junction Signaling,Phagosome Maturation,Remodeling of Epithelial Adherens Junctions,Sertoli Cell-Sertoli Cell Junction Signaling
hsa-miR-29b-3p	miR-29b-3p (and other miRNAs w/seed AGCACCA)	0,630	TargetScan Human	High (predicted)	TUBD1	Phagosome Maturation
hsa-miR-29b-3p	miR-29b-3p (and other miRNAs w/seed AGCACCA)	0,630	TargetScan Human	High (predicted)	ULBP2	Natural Killer Cell Signaling
hsa-miR-29b-3p	miR-29b-3p (and other miRNAs w/seed AGCACCA)	0,630	TargetScan Human	High (predicted)	VEGFA	Amyotrophic Lateral Sclerosis Signaling,Axonal Guidance Signaling,BEX2 Signaling Pathway,Bladder Cancer Signaling,Breast Cancer Regulation by Stathmin1,Clathrin-mediated Endocytosis Signaling,Colorectal Cancer Metastasis Signaling,Corticotropin Releasing Hormone Signaling,EIF2 Signaling,Endocannabinoid Cancer Inhibition Pathway,eNOS Signaling,Ephrin Receptor Signaling,Estrogen Receptor Signaling,…
hsa-miR-29b-3p	miR-29b-3p (and other miRNAs w/seed AGCACCA)	0,630	TargetScan Human	High (predicted)	VPS37C	Mechanisms of Viral Exit from Host Cells,Phagosome Maturation
hsa-miR-29b-3p	miR-29b-3p (and other miRNAs w/seed AGCACCA)	0,630	TargetScan Human	High (predicted)	YBX3	Sertoli Cell-Sertoli Cell Junction Signaling,Tight Junction Signaling
hsa-miR-29b-3p	miR-29b-3p (and other miRNAs w/seed AGCACCA)	0,630	TargetScan Human,miRecords	Experimentally Observed,Moderate (predicted)	YY1	HOTAIR Regulatory Pathway,VDR/RXR Activation
hsa-miR-29b-3p	miR-29b-3p (and other miRNAs w/seed AGCACCA)	0,630	Ingenuity Expert Findings,TargetScan Human	Experimentally Observed,High (predicted)	ZFP36L1	Inhibition of ARE-Mediated mRNA Degradation Pathway,Senescence Pathway
hsa-miR-30e-5p	miR-30c-5p (and other miRNAs w/seed GUAAACA)	0,572	TargetScan Human	High (predicted)	ACTC1	Actin Cytoskeleton Signaling,Agranulocyte Adhesion and Diapedesis,Agrin Interactions at Neuromuscular Junction,Calcium Signaling,Caveolar-mediated Endocytosis Signaling,Cellular Effects of Sildenafil (Viagra),Clathrin-mediated Endocytosis Signaling,Crosstalk between Dendritic Cells and Natural Killer Cells,Death Receptor Signaling,EIF2 Signaling,Epithelial Adherens Junction Signaling,FAK Signalin…
hsa-miR-30e-5p	miR-30c-5p (and other miRNAs w/seed GUAAACA)	0,572	TargetScan Human,miRecords	Experimentally Observed,Moderate (predicted)	ACVR1	Cardiac Hypertrophy Signaling (Enhanced),Epithelial Adherens Junction Signaling,Factors Promoting Cardiogenesis in Vertebrates,FAT10 Cancer Signaling Pathway,Hepatic Fibrosis Signaling Pathway,Human Embryonic Stem Cell Pluripotency,Neuroinflammation Signaling Pathway,PPARα/RXRα Activation,Senescence Pathway,T Cell Exhaustion Signaling Pathway,TGF-β Signaling,Th1 and Th2 Activation Pathway,Th2 Pat…
hsa-miR-30e-5p	miR-30c-5p (and other miRNAs w/seed GUAAACA)	0,572	TargetScan Human	High (predicted)	ADRA2A	AMPK Signaling,Breast Cancer Regulation by Stathmin1,cAMP-mediated signaling,Cardiac Hypertrophy Signaling,Cardiac Hypertrophy Signaling (Enhanced),G-Protein Coupled Receptor Signaling,Gαi Signaling,α-Adrenergic Signaling
hsa-miR-30e-5p	miR-30c-5p (and other miRNAs w/seed GUAAACA)	0,572	TargetScan Human	High (predicted)	ALDH2	Aryl Hydrocarbon Receptor Signaling,Dopamine Degradation,Ethanol Degradation II,Ethanol Degradation IV,Fatty Acid α-oxidation,Histamine Degradation,LPS/IL-1 Mediated Inhibition of RXR Function,Noradrenaline and Adrenaline Degradation,Oxidative Ethanol Degradation III,Phenylalanine Degradation IV (Mammalian, via Side Chain),Phenylethylamine Degradation I,Putrescine Degradation III,Serotonin Degrad…
hsa-miR-30e-5p	miR-30c-5p (and other miRNAs w/seed GUAAACA)	0,572	TargetScan Human	High (predicted)	ANKHD1/ANKHD1-EIF4EBP3	Breast Cancer Regulation by Stathmin1
hsa-miR-30e-5p	miR-30c-5p (and other miRNAs w/seed GUAAACA)	0,572	TarBase,TargetScan Human	Experimentally Observed,Moderate (predicted)	AP2A1	Clathrin-mediated Endocytosis Signaling,CTLA4 Signaling in Cytotoxic T Lymphocytes,GABA Receptor Signaling,Lipid Antigen Presentation by CD1,Opioid Signaling Pathway,Synaptogenesis Signaling Pathway,Virus Entry via Endocytic Pathways
hsa-miR-30e-5p	miR-30c-5p (and other miRNAs w/seed GUAAACA)	0,572	TarBase	Experimentally Observed	ATP2A2	Apelin Cardiomyocyte Signaling Pathway,Calcium Signaling,Calcium Transport I,Calcium-induced T Lymphocyte Apoptosis,Cardiac Hypertrophy Signaling (Enhanced),Cardiac β-adrenergic Signaling,Dopamine-DARPP32 Feedback in cAMP Signaling,Nitric Oxide Signaling in the Cardiovascular System
hsa-miR-30e-5p	miR-30c-5p (and other miRNAs w/seed GUAAACA)	0,572	Ingenuity Expert Findings	Experimentally Observed	BCL6	B Cell Receptor Signaling,IL-7 Signaling Pathway,Systemic Lupus Erythematosus In T Cell Signaling Pathway,T Cell Exhaustion Signaling Pathway,T Helper Cell Differentiation
hsa-miR-30e-5p	miR-30c-5p (and other miRNAs w/seed GUAAACA)	0,572	TargetScan Human	High (predicted)	CALB2	Neuroinflammation Signaling Pathway
hsa-miR-30e-5p	miR-30c-5p (and other miRNAs w/seed GUAAACA)	0,572	TargetScan Human	High (predicted)	CAPN5	Amyloid Processing,Amyotrophic Lateral Sclerosis Signaling,Apoptosis Signaling,FAK Signaling,Huntington's Disease Signaling,Integrin Signaling,Necroptosis Signaling Pathway,nNOS Signaling in Neurons,Regulation of Cellular Mechanics by Calpain Protease,Senescence Pathway
hsa-miR-30e-5p	miR-30c-5p (and other miRNAs w/seed GUAAACA)	0,572	TargetScan Human	High (predicted)	CASP3	Adrenomedullin signaling pathway,Amyotrophic Lateral Sclerosis Signaling,Apoptosis Signaling,BAG2 Signaling Pathway,CD27 Signaling in Lymphocytes,Colorectal Cancer Metastasis Signaling,Coronavirus Pathogenesis Pathway,Cytotoxic T Lymphocyte-mediated Apoptosis of Target Cells,Death Receptor Signaling,Docosahexaenoic Acid (DHA) Signaling,Endocannabinoid Cancer Inhibition Pathway,Endoplasmic Reticul…
hsa-miR-30e-5p	miR-30c-5p (and other miRNAs w/seed GUAAACA)	0,572	Ingenuity Expert Findings	Experimentally Observed	CCN2	Apelin Cardiac Fibroblast Signaling Pathway,Hepatic Fibrosis / Hepatic Stellate Cell Activation,Hepatic Fibrosis Signaling Pathway,IGF-1 Signaling,Role of Tissue Factor in Cancer
hsa-miR-30e-5p	miR-30c-5p (and other miRNAs w/seed GUAAACA)	0,572	TargetScan Human	High (predicted)	CCNA1	Acute Myeloid Leukemia Signaling,Antiproliferative Role of TOB in T Cell Signaling,Aryl Hydrocarbon Receptor Signaling,Cyclins and Cell Cycle Regulation,eNOS Signaling,Estrogen-mediated S-phase Entry,Regulation of Cellular Mechanics by Calpain Protease
hsa-miR-30e-5p	miR-30c-5p (and other miRNAs w/seed GUAAACA)	0,572	TargetScan Human	High (predicted)	CCNE2	Antiproliferative Role of TOB in T Cell Signaling,Aryl Hydrocarbon Receptor Signaling,Cell Cycle Regulation by BTG Family Proteins,Cell Cycle: G1/S Checkpoint Regulation,Cyclins and Cell Cycle Regulation,DNA damage-induced 14-3-3σ Signaling,Endocannabinoid Cancer Inhibition Pathway,Estrogen-mediated S-phase Entry,GADD45 Signaling,HER-2 Signaling in Breast Cancer,Molecular Mechanisms of Cancer,Pro…
hsa-miR-30e-5p	miR-30c-5p (and other miRNAs w/seed GUAAACA)	0,572	TargetScan Human	High (predicted)	CD99	Agranulocyte Adhesion and Diapedesis,Granulocyte Adhesion and Diapedesis,Leukocyte Extravasation Signaling
hsa-miR-30e-5p	miR-30c-5p (and other miRNAs w/seed GUAAACA)	0,572	Ingenuity Expert Findings	Experimentally Observed	COL1A1	Apelin Liver Signaling Pathway,Atherosclerosis Signaling,Dendritic Cell Maturation,GP6 Signaling Pathway,Hepatic Fibrosis / Hepatic Stellate Cell Activation,Hepatic Fibrosis Signaling Pathway,HOTAIR Regulatory Pathway,IL-6 Signaling,Intrinsic Prothrombin Activation Pathway,Natural Killer Cell Signaling,Role of Osteoblasts, Osteoclasts and Chondrocytes in Rheumatoid Arthritis
hsa-miR-30e-5p	miR-30c-5p (and other miRNAs w/seed GUAAACA)	0,572	Ingenuity Expert Findings	Experimentally Observed	COL1A2	Apelin Liver Signaling Pathway,Atherosclerosis Signaling,Dendritic Cell Maturation,GP6 Signaling Pathway,Hepatic Fibrosis / Hepatic Stellate Cell Activation,Hepatic Fibrosis Signaling Pathway,HOTAIR Regulatory Pathway,Intrinsic Prothrombin Activation Pathway,Natural Killer Cell Signaling
hsa-miR-30e-5p	miR-30c-5p (and other miRNAs w/seed GUAAACA)	0,572	TargetScan Human	High (predicted)	DBF4	Cell Cycle Control of Chromosomal Replication
hsa-miR-30e-5p	miR-30c-5p (and other miRNAs w/seed GUAAACA)	0,572	TargetScan Human	High (predicted)	E2F7	Breast Cancer Regulation by Stathmin1,Cell Cycle Regulation by BTG Family Proteins,Cell Cycle: G1/S Checkpoint Regulation,Chronic Myeloid Leukemia Signaling,Coronavirus Pathogenesis Pathway,Cyclins and Cell Cycle Regulation,Estrogen-mediated S-phase Entry,Glioblastoma Multiforme Signaling,Glioma Signaling,Molecular Mechanisms of Cancer,Pancreatic Adenocarcinoma Signaling,Role of BRCA1 in DNA Dama…
hsa-miR-30e-5p	miR-30c-5p (and other miRNAs w/seed GUAAACA)	0,572	TargetScan Human	High (predicted)	EDNRA	Breast Cancer Regulation by Stathmin1,Cardiac Hypertrophy Signaling (Enhanced),Endothelin-1 Signaling,Hepatic Fibrosis / Hepatic Stellate Cell Activation,Hepatic Fibrosis Signaling Pathway,Ovarian Cancer Signaling
hsa-miR-30e-5p	miR-30c-5p (and other miRNAs w/seed GUAAACA)	0,572	TargetScan Human	High (predicted)	EED	HOTAIR Regulatory Pathway,Senescence Pathway
hsa-miR-30e-5p	miR-30c-5p (and other miRNAs w/seed GUAAACA)	0,572	TarBase	Experimentally Observed	F2	Actin Cytoskeleton Signaling,Acute Phase Response Signaling,Clathrin-mediated Endocytosis Signaling,Coagulation System,Extrinsic Prothrombin Activation Pathway,Gα12/13 Signaling,Intrinsic Prothrombin Activation Pathway,p70S6K Signaling,Role of Tissue Factor in Cancer,Thrombin Signaling
hsa-miR-30e-5p	miR-30c-5p (and other miRNAs w/seed GUAAACA)	0,572	TargetScan Human	High (predicted)	FOXG1	AMPK Signaling,Cancer Drug Resistance By Drug Efflux,Estrogen Receptor Signaling,IL-7 Signaling Pathway,PTEN Signaling,Systemic Lupus Erythematosus In B Cell Signaling Pathway
hsa-miR-30e-5p	miR-30c-5p (and other miRNAs w/seed GUAAACA)	0,572	TargetScan Human	High (predicted)	FZD3	Adipogenesis pathway,Axonal Guidance Signaling,Basal Cell Carcinoma Signaling,Breast Cancer Regulation by Stathmin1,Cardiac Hypertrophy Signaling (Enhanced),Colorectal Cancer Metastasis Signaling,Factors Promoting Cardiogenesis in Vertebrates,Glioblastoma Multiforme Signaling,Hepatic Fibrosis Signaling Pathway,Human Embryonic Stem Cell Pluripotency,Molecular Mechanisms of Cancer,Mouse Embryonic S…
hsa-miR-30e-5p	miR-30c-5p (and other miRNAs w/seed GUAAACA)	0,572	TargetScan Human	High (predicted)	GABRB1	GABA Receptor Signaling,Neuroinflammation Signaling Pathway
hsa-miR-30e-5p	miR-30c-5p (and other miRNAs w/seed GUAAACA)	0,572	TargetScan Human	High (predicted)	GNA13	Actin Cytoskeleton Signaling,Androgen Signaling,Apelin Endothelial Signaling Pathway,Axonal Guidance Signaling,Breast Cancer Regulation by Stathmin1,Cardiac Hypertrophy Signaling,Cardiac Hypertrophy Signaling (Enhanced),Cholecystokinin/Gastrin-mediated Signaling,CREB Signaling in Neurons,CXCR4 Signaling,Endocannabinoid Cancer Inhibition Pathway,Endothelin-1 Signaling,Ephrin B Signaling,Ephrin Rec…
hsa-miR-30e-5p	miR-30c-5p (and other miRNAs w/seed GUAAACA)	0,572	TarBase,TargetScan Human,miRecords	Experimentally Observed,Moderate (predicted)	GNAI2	Agranulocyte Adhesion and Diapedesis,Androgen Signaling,Apelin Adipocyte Signaling Pathway,Apelin Cardiomyocyte Signaling Pathway,Apelin Endothelial Signaling Pathway,Axonal Guidance Signaling,cAMP-mediated signaling,Cardiac Hypertrophy Signaling,Cardiac Hypertrophy Signaling (Enhanced),CCR3 Signaling in Eosinophils,CCR5 Signaling in Macrophages,Chemokine Signaling,Corticotropin Releasing Hormone…
hsa-miR-30e-5p	miR-30c-5p (and other miRNAs w/seed GUAAACA)	0,572	TargetScan Human	High (predicted)	GNG10	Androgen Signaling,Antiproliferative Role of Somatostatin Receptor 2,Axonal Guidance Signaling,Breast Cancer Regulation by Stathmin1,Cardiac Hypertrophy Signaling,Cardiac β-adrenergic Signaling,CCR3 Signaling in Eosinophils,CCR5 Signaling in Macrophages,Colorectal Cancer Metastasis Signaling,CREB Signaling in Neurons,CXCR4 Signaling,Ephrin B Signaling,Ephrin Receptor Signaling,fMLP Signaling in N…
hsa-miR-30e-5p	miR-30c-5p (and other miRNAs w/seed GUAAACA)	0,572	TargetScan Human	High (predicted)	HTR1F	Breast Cancer Regulation by Stathmin1,cAMP-mediated signaling,G-Protein Coupled Receptor Signaling,Gαi Signaling
hsa-miR-30e-5p	miR-30c-5p (and other miRNAs w/seed GUAAACA)	0,572	TarBase,TargetScan Human	Experimentally Observed,High (predicted)	IDH1	Acute Myeloid Leukemia Signaling,Glioma Signaling
hsa-miR-30e-5p	miR-30c-5p (and other miRNAs w/seed GUAAACA)	0,572	TargetScan Human	High (predicted)	IL1RAPL2	Granulocyte Adhesion and Diapedesis,Hepatic Cholestasis,Hepatic Fibrosis / Hepatic Stellate Cell Activation,Hepatic Fibrosis Signaling Pathway,IL-10 Signaling,IL-6 Signaling,LPS/IL-1 Mediated Inhibition of RXR Function,LXR/RXR Activation,Osteoarthritis Pathway,p38 MAPK Signaling,PPAR Signaling,PPARα/RXRα Activation,Role of Macrophages, Fibroblasts and Endothelial Cells in Rheumatoid Arthritis,Rol…
hsa-miR-30e-5p	miR-30c-5p (and other miRNAs w/seed GUAAACA)	0,572	TargetScan Human	High (predicted)	IRS4	ILK Signaling,Insulin Receptor Signaling,PI3K Signaling in B Lymphocytes,Role of JAK1 and JAK3 in γc Cytokine Signaling,Role of JAK2 in Hormone-like Cytokine Signaling,Type II Diabetes Mellitus Signaling
hsa-miR-30e-5p	miR-30c-5p (and other miRNAs w/seed GUAAACA)	0,572	TarBase,TargetScan Human	Experimentally Observed,Moderate (predicted)	ITGA2	Actin Cytoskeleton Signaling,Actin Nucleation by ARP-WASP Complex,Agranulocyte Adhesion and Diapedesis,Agrin Interactions at Neuromuscular Junction,Axonal Guidance Signaling,Cardiac Hypertrophy Signaling (Enhanced),Caveolar-mediated Endocytosis Signaling,Cdc42 Signaling,CDK5 Signaling,Ephrin Receptor Signaling,ERK/MAPK Signaling,FAK Signaling,Germ Cell-Sertoli Cell Junction Signaling,Granulocyte …
hsa-miR-30e-5p	miR-30c-5p (and other miRNAs w/seed GUAAACA)	0,572	TargetScan Human	High (predicted)	ITGA8	Caveolar-mediated Endocytosis Signaling,Integrin Signaling,Paxillin Signaling
hsa-miR-30e-5p	miR-30c-5p (and other miRNAs w/seed GUAAACA)	0,572	TarBase	Experimentally Observed	JUN	14-3-3-mediated Signaling,4-1BB Signaling in T Lymphocytes,Activation of IRF by Cytosolic Pattern Recognition Receptors,Acute Phase Response Signaling,Agrin Interactions at Neuromuscular Junction,Androgen Signaling,Apelin Endothelial Signaling Pathway,April Mediated Signaling,Aryl Hydrocarbon Receptor Signaling,ATM Signaling,B Cell Activating Factor Signaling,B Cell Receptor Signaling,BEX2 Signal…
hsa-miR-30e-5p	miR-30c-5p (and other miRNAs w/seed GUAAACA)	0,572	Ingenuity Expert Findings	Experimentally Observed	LAMC1	Agrin Interactions at Neuromuscular Junction,CDK5 Signaling,GP6 Signaling Pathway
hsa-miR-30e-5p	miR-30c-5p (and other miRNAs w/seed GUAAACA)	0,572	TarBase	Experimentally Observed	LMNB2	Granzyme B Signaling,Mechanisms of Viral Exit from Host Cells
hsa-miR-30e-5p	miR-30c-5p (and other miRNAs w/seed GUAAACA)	0,572	TarBase	Experimentally Observed	LRRC8C	Vitamin-C Transport
hsa-miR-30e-5p	miR-30c-5p (and other miRNAs w/seed GUAAACA)	0,572	TargetScan Human	High (predicted)	LRRC8D	Vitamin-C Transport
hsa-miR-30e-5p	miR-30c-5p (and other miRNAs w/seed GUAAACA)	0,572	TargetScan Human	High (predicted)	MAP3K2	B Cell Receptor Signaling,Cardiac Hypertrophy Signaling,Cardiac Hypertrophy Signaling (Enhanced),Caveolar-mediated Endocytosis Signaling,CD27 Signaling in Lymphocytes,ERK5 Signaling,Gap Junction Signaling,Germ Cell-Sertoli Cell Junction Signaling,GNRH Signaling,HGF Signaling,Natural Killer Cell Signaling,NGF Signaling,Nur77 Signaling in T Lymphocytes,PKCθ Signaling in T Lymphocytes,Production of …
hsa-miR-30e-5p	miR-30c-5p (and other miRNAs w/seed GUAAACA)	0,572	Ingenuity Expert Findings,TargetScan Human	Experimentally Observed,High (predicted)	MAP4K4	Apoptosis Signaling,Creatine-phosphate Biosynthesis,Death Receptor Signaling,Ephrin Receptor Signaling,IL-10 Signaling,IL-6 Signaling,IL-8 Signaling,NF-κB Signaling,PPAR Signaling,PPARα/RXRα Activation,SAPK/JNK Signaling,Systemic Lupus Erythematosus In B Cell Signaling Pathway,Toll-like Receptor Signaling
hsa-miR-30e-5p	miR-30c-5p (and other miRNAs w/seed GUAAACA)	0,572	TarBase	Experimentally Observed	MET	Axonal Guidance Signaling,Clathrin-mediated Endocytosis Signaling,Epithelial Adherens Junction Signaling,FGF Signaling,Hepatic Fibrosis / Hepatic Stellate Cell Activation,HGF Signaling,HIF1α Signaling,HOTAIR Regulatory Pathway,IL-15 Production,IL-7 Signaling Pathway,Macropinocytosis Signaling,Regulation Of The Epithelial Mesenchymal Transition By Growth Factors Pathway,Regulation of the Epithelia…
hsa-miR-30e-5p	miR-30c-5p (and other miRNAs w/seed GUAAACA)	0,572	TargetScan Human	High (predicted)	MEX3B	HOTAIR Regulatory Pathway
hsa-miR-30e-5p	miR-30c-5p (and other miRNAs w/seed GUAAACA)	0,572	TarBase	Experimentally Observed	NAPG	Huntington's Disease Signaling,Insulin Secretion Signaling Pathway,Phagosome Maturation,Synaptogenesis Signaling Pathway,Tight Junction Signaling
hsa-miR-30e-5p	miR-30c-5p (and other miRNAs w/seed GUAAACA)	0,572	TargetScan Human	High (predicted)	NEDD4	Aldosterone Signaling in Epithelial Cells,IGF-1 Signaling,Mechanisms of Viral Exit from Host Cells,Protein Ubiquitination Pathway,RhoA Signaling,Signaling by Rho Family GTPases,Sirtuin Signaling Pathway
hsa-miR-30e-5p	miR-30c-5p (and other miRNAs w/seed GUAAACA)	0,572	TargetScan Human	High (predicted)	NFIB	Aryl Hydrocarbon Receptor Signaling
hsa-miR-30e-5p	miR-30c-5p (and other miRNAs w/seed GUAAACA)	0,572	TarBase	Experimentally Observed	NPR3	Adrenomedullin signaling pathway,Antiproliferative Role of Somatostatin Receptor 2,cAMP-mediated signaling,Corticotropin Releasing Hormone Signaling,G-Protein Coupled Receptor Signaling,Gap Junction Signaling,Gαi Signaling,Relaxin Signaling,Synaptic Long Term Depression
hsa-miR-30e-5p	miR-30c-5p (and other miRNAs w/seed GUAAACA)	0,572	TargetScan Human	High (predicted)	PBRM1	AMPK Signaling,Glucocorticoid Receptor Signaling,Hereditary Breast Cancer Signaling,RAR Activation,Role of BRCA1 in DNA Damage Response
hsa-miR-30e-5p	miR-30c-5p (and other miRNAs w/seed GUAAACA)	0,572	Ingenuity Expert Findings	Experimentally Observed	PDGFA	Actin Cytoskeleton Signaling,Atherosclerosis Signaling,Axonal Guidance Signaling,Clathrin-mediated Endocytosis Signaling,Ephrin Receptor Signaling,Glioblastoma Multiforme Signaling,Glioma Signaling,Hepatic Fibrosis / Hepatic Stellate Cell Activation,Hepatic Fibrosis Signaling Pathway,Human Embryonic Stem Cell Pluripotency,Iron homeostasis signaling pathway,Macropinocytosis Signaling,PAK Signaling…
hsa-miR-30e-5p	miR-30c-5p (and other miRNAs w/seed GUAAACA)	0,572	Ingenuity Expert Findings	Experimentally Observed	PDGFB	Actin Cytoskeleton Signaling,Atherosclerosis Signaling,Axonal Guidance Signaling,Breast Cancer Regulation by Stathmin1,Clathrin-mediated Endocytosis Signaling,Ephrin Receptor Signaling,Glioblastoma Multiforme Signaling,Glioma Signaling,Hepatic Fibrosis / Hepatic Stellate Cell Activation,Hepatic Fibrosis Signaling Pathway,HIF1α Signaling,Human Embryonic Stem Cell Pluripotency,Integrin Signaling,Ir…
hsa-miR-30e-5p	miR-30c-5p (and other miRNAs w/seed GUAAACA)	0,572	TargetScan Human	High (predicted)	PFN2	Actin Cytoskeleton Signaling,Axonal Guidance Signaling,Integrin Signaling,PCP pathway,Regulation of Actin-based Motility by Rho,RhoA Signaling
hsa-miR-30e-5p	miR-30c-5p (and other miRNAs w/seed GUAAACA)	0,572	TargetScan Human	High (predicted)	PPARGC1A	AMPK Signaling,Apelin Adipocyte Signaling Pathway,Apelin Muscle Signaling Pathway,Estrogen Receptor Signaling,FXR/RXR Activation,LPS/IL-1 Mediated Inhibition of RXR Function,Osteoarthritis Pathway,PPAR Signaling,PPARα/RXRα Activation,PXR/RXR Activation,RAR Activation,Sirtuin Signaling Pathway,TR/RXR Activation,White Adipose Tissue Browning Pathway,Xenobiotic Metabolism CAR Signaling Pathway,Xenob…
hsa-miR-30e-5p	miR-30c-5p (and other miRNAs w/seed GUAAACA)	0,572	TarBase,TargetScan Human	Experimentally Observed,Moderate (predicted)	PPP3CA	3-phosphoinositide Biosynthesis,3-phosphoinositide Degradation,Amyotrophic Lateral Sclerosis Signaling,Axonal Guidance Signaling,B Cell Receptor Signaling,Calcium Signaling,Calcium-induced T Lymphocyte Apoptosis,cAMP-mediated signaling,Cardiac Hypertrophy Signaling,Cardiac Hypertrophy Signaling (Enhanced),CD28 Signaling in T Helper Cells,Clathrin-mediated Endocytosis Signaling,D-myo-inositol (1,4…
hsa-miR-30e-5p	miR-30c-5p (and other miRNAs w/seed GUAAACA)	0,572	TarBase	Experimentally Observed	PPP3R1	Axonal Guidance Signaling,B Cell Receptor Signaling,Calcium Signaling,Calcium-induced T Lymphocyte Apoptosis,cAMP-mediated signaling,Cardiac Hypertrophy Signaling,Cardiac Hypertrophy Signaling (Enhanced),CD28 Signaling in T Helper Cells,Clathrin-mediated Endocytosis Signaling,Dopamine-DARPP32 Feedback in cAMP Signaling,Endocannabinoid Neuronal Synapse Pathway,fMLP Signaling in Neutrophils,Gap Jun…
hsa-miR-30e-5p	miR-30c-5p (and other miRNAs w/seed GUAAACA)	0,572	TargetScan Human	High (predicted)	PRDM1	T Cell Exhaustion Signaling Pathway
hsa-miR-30e-5p	miR-30c-5p (and other miRNAs w/seed GUAAACA)	0,572	TarBase	Experimentally Observed	PTPA	3-phosphoinositide Biosynthesis,3-phosphoinositide Degradation,AMPK Signaling,ATM Signaling,BEX2 Signaling Pathway,Breast Cancer Regulation by Stathmin1,Cardiac β-adrenergic Signaling,CDK5 Signaling,Cell Cycle Regulation by BTG Family Proteins,Ceramide Signaling,CTLA4 Signaling in Cytotoxic T Lymphocytes,Cyclins and Cell Cycle Regulation,D-myo-inositol (1,4,5,6)-Tetrakisphosphate Biosynthesis,D-m…
hsa-miR-30e-5p	miR-30c-5p (and other miRNAs w/seed GUAAACA)	0,572	TargetScan Human	High (predicted)	RAP1B	14-3-3-mediated Signaling,Actin Cytoskeleton Signaling,Actin Nucleation by ARP-WASP Complex,Acute Myeloid Leukemia Signaling,Acute Phase Response Signaling,Adrenomedullin signaling pathway,Agrin Interactions at Neuromuscular Junction,Angiopoietin Signaling,Antiproliferative Role of Somatostatin Receptor 2,Apelin Endothelial Signaling Pathway,Apoptosis Signaling,Axonal Guidance Signaling,B Cell Re…
hsa-miR-30e-5p	miR-30c-5p (and other miRNAs w/seed GUAAACA)	0,572	TargetScan Human	High (predicted)	RARB	Aryl Hydrocarbon Receptor Signaling,Non-Small Cell Lung Cancer Signaling,RAR Activation,Retinoic acid Mediated Apoptosis Signaling,Sirtuin Signaling Pathway,Small Cell Lung Cancer Signaling,White Adipose Tissue Browning Pathway,Wnt/β-catenin Signaling
hsa-miR-30e-5p	miR-30c-5p (and other miRNAs w/seed GUAAACA)	0,572	TargetScan Human	High (predicted)	RARG	Aryl Hydrocarbon Receptor Signaling,RAR Activation,Retinoic acid Mediated Apoptosis Signaling,White Adipose Tissue Browning Pathway,Wnt/β-catenin Signaling
hsa-miR-30e-5p	miR-30c-5p (and other miRNAs w/seed GUAAACA)	0,572	TargetScan Human	High (predicted)	RASA1	3-phosphoinositide Biosynthesis,3-phosphoinositide Degradation,Angiopoietin Signaling,Axonal Guidance Signaling,Cdc42 Signaling,D-myo-inositol (1,4,5,6)-Tetrakisphosphate Biosynthesis,D-myo-inositol (3,4,5,6)-tetrakisphosphate Biosynthesis,D-myo-inositol-5-phosphate Metabolism,EGF Signaling,Ephrin Receptor Signaling,G-Protein Coupled Receptor Signaling,GDNF Family Ligand-Receptor Interactions,Gα1…
hsa-miR-30e-5p	miR-30c-5p (and other miRNAs w/seed GUAAACA)	0,572	TargetScan Human	High (predicted)	RORA	IL-23 Signaling Pathway,Melatonin Signaling,Th17 Activation Pathway
hsa-miR-30e-5p	miR-30c-5p (and other miRNAs w/seed GUAAACA)	0,572	Ingenuity Expert Findings,TargetScan Human	Experimentally Observed,High (predicted)	RUNX2	BMP signaling pathway,Estrogen Receptor Signaling,Osteoarthritis Pathway,Role of Osteoblasts, Osteoclasts and Chondrocytes in Rheumatoid Arthritis,TGF-β Signaling,VDR/RXR Activation
hsa-miR-30e-5p	miR-30c-5p (and other miRNAs w/seed GUAAACA)	0,572	TargetScan Human	High (predicted)	SLC1A2	Amyotrophic Lateral Sclerosis Signaling,Glutamate Receptor Signaling,Neuroinflammation Signaling Pathway
hsa-miR-30e-5p	miR-30c-5p (and other miRNAs w/seed GUAAACA)	0,572	TargetScan Human	High (predicted)	SMAD1	Adipogenesis pathway,BMP signaling pathway,Factors Promoting Cardiogenesis in Vertebrates,HIPPO signaling,Human Embryonic Stem Cell Pluripotency,Iron homeostasis signaling pathway,Molecular Mechanisms of Cancer,Mouse Embryonic Stem Cell Pluripotency,Osteoarthritis Pathway,RAR Activation,Role of NANOG in Mammalian Embryonic Stem Cell Pluripotency,Role of Osteoblasts, Osteoclasts and Chondrocytes i…
hsa-miR-30e-5p	miR-30c-5p (and other miRNAs w/seed GUAAACA)	0,572	TargetScan Human	High (predicted)	SNAI1	Epithelial Adherens Junction Signaling,Estrogen Receptor Signaling,Hepatic Fibrosis Signaling Pathway,ILK Signaling,Regulation Of The Epithelial Mesenchymal Transition By Growth Factors Pathway,Regulation Of The Epithelial Mesenchymal Transition In Development Pathway,Regulation of the Epithelial-Mesenchymal Transition Pathway
hsa-miR-30e-5p	miR-30c-5p (and other miRNAs w/seed GUAAACA)	0,572	TargetScan Human	High (predicted)	SOCS1	Acute Phase Response Signaling,Erythropoietin Signaling,Growth Hormone Signaling,IGF-1 Signaling,IL-2 Signaling,IL-4 Signaling,IL-6 Signaling,IL-7 Signaling Pathway,Interferon Signaling,JAK/Stat Signaling,Prolactin Signaling,Role of JAK family kinases in IL-6-type Cytokine Signaling,Role of JAK1 and JAK3 in γc Cytokine Signaling,Role of JAK1, JAK2 and TYK2 in Interferon Signaling,Role of JAK2 in …
hsa-miR-30e-5p	miR-30c-5p (and other miRNAs w/seed GUAAACA)	0,572	TargetScan Human	High (predicted)	SOCS3	3-phosphoinositide Biosynthesis,3-phosphoinositide Degradation,Acute Phase Response Signaling,D-myo-inositol (1,4,5,6)-Tetrakisphosphate Biosynthesis,D-myo-inositol (3,4,5,6)-tetrakisphosphate Biosynthesis,D-myo-inositol-5-phosphate Metabolism,Erythropoietin Signaling,Growth Hormone Signaling,IGF-1 Signaling,IL-10 Signaling,IL-22 Signaling,IL-23 Signaling Pathway,IL-6 Signaling,IL-9 Signaling,Ins…
hsa-miR-30e-5p	miR-30c-5p (and other miRNAs w/seed GUAAACA)	0,572	Ingenuity Expert Findings	Experimentally Observed	TGFBR1	Antiproliferative Role of TOB in T Cell Signaling,Cardiac Hypertrophy Signaling,Cardiac Hypertrophy Signaling (Enhanced),Chronic Myeloid Leukemia Signaling,Colorectal Cancer Metastasis Signaling,Coronavirus Pathogenesis Pathway,Epithelial Adherens Junction Signaling,Factors Promoting Cardiogenesis in Vertebrates,FAT10 Cancer Signaling Pathway,Germ Cell-Sertoli Cell Junction Signaling,Glucocortico…
hsa-miR-30e-5p	miR-30c-5p (and other miRNAs w/seed GUAAACA)	0,572	Ingenuity Expert Findings	Experimentally Observed	TGFBR2	Antiproliferative Role of TOB in T Cell Signaling,Cardiac Hypertrophy Signaling,Cardiac Hypertrophy Signaling (Enhanced),Chronic Myeloid Leukemia Signaling,Colorectal Cancer Metastasis Signaling,Coronavirus Pathogenesis Pathway,Epithelial Adherens Junction Signaling,Factors Promoting Cardiogenesis in Vertebrates,FAT10 Cancer Signaling Pathway,Germ Cell-Sertoli Cell Junction Signaling,Glucocortico…
hsa-miR-30e-5p	miR-30c-5p (and other miRNAs w/seed GUAAACA)	0,572	TarBase	Experimentally Observed	THEM4	Acyl-CoA Hydrolysis,PI3K/AKT Signaling,Stearate Biosynthesis I (Animals)
hsa-miR-30e-5p	miR-30c-5p (and other miRNAs w/seed GUAAACA)	0,572	TarBase,TargetScan Human	Experimentally Observed,Moderate (predicted)	TNFRSF10B	Death Receptor Signaling,Necroptosis Signaling Pathway,p53 Signaling,Retinoic acid Mediated Apoptosis Signaling,Tec Kinase Signaling
hsa-miR-30e-5p	miR-30c-5p (and other miRNAs w/seed GUAAACA)	0,572	TargetScan Human	High (predicted)	TNFSF13B	Airway Pathology in Chronic Obstructive Pulmonary Disease,Altered T Cell and B Cell Signaling in Rheumatoid Arthritis,B Cell Activating Factor Signaling,Cardiac Hypertrophy Signaling (Enhanced),Communication between Innate and Adaptive Immune Cells,Hepatic Cholestasis,HMGB1 Signaling,Inhibition of ARE-Mediated mRNA Degradation Pathway,NF-κB Signaling,Regulation Of The Epithelial Mesenchymal Trans…
hsa-miR-30e-5p	miR-30c-5p (and other miRNAs w/seed GUAAACA)	0,572	miRecords	Experimentally Observed	TP53	Adipogenesis pathway,Amyotrophic Lateral Sclerosis Signaling,Apoptosis Signaling,Aryl Hydrocarbon Receptor Signaling,ATM Signaling,BAG2 Signaling Pathway,Basal Cell Carcinoma Signaling,Bladder Cancer Signaling,Breast Cancer Regulation by Stathmin1,Cancer Drug Resistance By Drug Efflux,Cell Cycle: G1/S Checkpoint Regulation,Cell Cycle: G2/M DNA Damage Checkpoint Regulation,Chronic Myeloid Leukemia…
hsa-miR-30e-5p	miR-30c-5p (and other miRNAs w/seed GUAAACA)	0,572	TargetScan Human	High (predicted)	TWF1	IL-15 Production,Sperm Motility
hsa-miR-30e-5p	miR-30c-5p (and other miRNAs w/seed GUAAACA)	0,572	TargetScan Human,miRecords	Experimentally Observed,High (predicted)	UBE2I	Glucocorticoid Receptor Signaling,Hypoxia Signaling in the Cardiovascular System,NER Pathway,Protein Ubiquitination Pathway,Sumoylation Pathway
hsa-miR-30e-5p	miR-30c-5p (and other miRNAs w/seed GUAAACA)	0,572	TargetScan Human	High (predicted)	UBE2V2	Hypoxia Signaling in the Cardiovascular System,Protein Ubiquitination Pathway
hsa-miR-30e-5p	miR-30c-5p (and other miRNAs w/seed GUAAACA)	0,572	TargetScan Human	High (predicted)	VIM	14-3-3-mediated Signaling,Endocannabinoid Cancer Inhibition Pathway,HIF1α Signaling,HOTAIR Regulatory Pathway,ILK Signaling,Regulation Of The Epithelial Mesenchymal Transition By Growth Factors Pathway,Signaling by Rho Family GTPases
hsa-miR-30e-5p	miR-30c-5p (and other miRNAs w/seed GUAAACA)	0,572	TarBase	Experimentally Observed	WNT5A	Adipogenesis pathway,Axonal Guidance Signaling,Basal Cell Carcinoma Signaling,Cardiac Hypertrophy Signaling (Enhanced),Colorectal Cancer Metastasis Signaling,Factors Promoting Cardiogenesis in Vertebrates,Glioblastoma Multiforme Signaling,Hepatic Fibrosis Signaling Pathway,HOTAIR Regulatory Pathway,Human Embryonic Stem Cell Pluripotency,Molecular Mechanisms of Cancer,Ovarian Cancer Signaling,PCP …
hsa-miR-328-3p	miR-328-3p (and other miRNAs w/seed UGGCCCU)	-0,649	miRecords	Experimentally Observed	ABCG2	Cancer Drug Resistance By Drug Efflux,Xenobiotic Metabolism AHR Signaling Pathway
hsa-miR-328-3p	miR-328-3p (and other miRNAs w/seed UGGCCCU)	-0,649	TargetScan Human	High (predicted)	ARPC4	Actin Cytoskeleton Signaling,Actin Nucleation by ARP-WASP Complex,Axonal Guidance Signaling,CD28 Signaling in T Helper Cells,Cdc42 Signaling,Clathrin-mediated Endocytosis Signaling,Ephrin Receptor Signaling,Epithelial Adherens Junction Signaling,Fcγ Receptor-mediated Phagocytosis in Macrophages and Monocytes,fMLP Signaling in Neutrophils,Integrin Signaling,Rac Signaling,Reelin Signaling in Neuron…
hsa-miR-328-3p	miR-328-3p (and other miRNAs w/seed UGGCCCU)	-0,649	miRecords	Experimentally Observed	BACE1	Amyloid Processing,Mitochondrial Dysfunction,Neuroinflammation Signaling Pathway
hsa-miR-328-3p	miR-328-3p (and other miRNAs w/seed UGGCCCU)	-0,649	TargetScan Human	High (predicted)	CACNG8	Androgen Signaling,Calcium Signaling,CCR5 Signaling in Macrophages,Cellular Effects of Sildenafil (Viagra),Corticotropin Releasing Hormone Signaling,CREB Signaling in Neurons,Endocannabinoid Neuronal Synapse Pathway,FcγRIIB Signaling in B Lymphocytes,G Beta Gamma Signaling,GABA Receptor Signaling,GNRH Signaling,GPCR-Mediated Nutrient Sensing in Enteroendocrine Cells,Gustation Pathway,Netrin Signa…
hsa-miR-328-3p	miR-328-3p (and other miRNAs w/seed UGGCCCU)	-0,649	miRecords	Experimentally Observed	CD44	Glioma Invasiveness Signaling,HIPPO signaling,HOTAIR Regulatory Pathway,Leukocyte Extravasation Signaling,Ovarian Cancer Signaling,Rac Signaling,RhoGDI Signaling,Semaphorin Neuronal Repulsive Signaling Pathway,Systemic Lupus Erythematosus In T Cell Signaling Pathway,Wnt/β-catenin Signaling
hsa-miR-328-3p	miR-328-3p (and other miRNAs w/seed UGGCCCU)	-0,649	TargetScan Human	High (predicted)	CTRC	SPINK1 Pancreatic Cancer Pathway
hsa-miR-328-3p	miR-328-3p (and other miRNAs w/seed UGGCCCU)	-0,649	TargetScan Human	High (predicted)	CXCL8	Agranulocyte Adhesion and Diapedesis,Airway Pathology in Chronic Obstructive Pulmonary Disease,Atherosclerosis Signaling,Bladder Cancer Signaling,Cardiac Hypertrophy Signaling (Enhanced),Communication between Innate and Adaptive Immune Cells,Coronavirus Pathogenesis Pathway,Glucocorticoid Receptor Signaling,Granulocyte Adhesion and Diapedesis,Hematopoiesis from Pluripotent Stem Cells,Hepatic Chol…
hsa-miR-328-3p	miR-328-3p (and other miRNAs w/seed UGGCCCU)	-0,649	TargetScan Human	High (predicted)	DDB2	Hereditary Breast Cancer Signaling,NER Pathway
hsa-miR-328-3p	miR-328-3p (and other miRNAs w/seed UGGCCCU)	-0,649	TargetScan Human	High (predicted)	DEFB1	Differential Regulation of Cytokine Production in Intestinal Epithelial Cells by IL-17A and IL-17F,Th17 Activation Pathway
hsa-miR-328-3p	miR-328-3p (and other miRNAs w/seed UGGCCCU)	-0,649	TargetScan Human	High (predicted)	DYNC1I1	Phagosome Maturation
hsa-miR-328-3p	miR-328-3p (and other miRNAs w/seed UGGCCCU)	-0,649	TargetScan Human	High (predicted)	EIF4EBP1	Acute Myeloid Leukemia Signaling,AMPK Signaling,Cardiac Hypertrophy Signaling (Enhanced),ERK/MAPK Signaling,Estrogen Receptor Signaling,FLT3 Signaling in Hematopoietic Progenitor Cells,HIF1α Signaling,IL-8 Signaling,Insulin Receptor Signaling,Insulin Secretion Signaling Pathway,mTOR Signaling,PI3K/AKT Signaling,Regulation of eIF4 and p70S6K Signaling,Senescence Pathway,Synaptogenesis Signaling Pa…
hsa-miR-328-3p	miR-328-3p (and other miRNAs w/seed UGGCCCU)	-0,649	TargetScan Human	High (predicted)	EPO	Erythropoietin Signaling,Hematopoiesis from Multipotent Stem Cells,Hematopoiesis from Pluripotent Stem Cells,HIF1α Signaling,Hypoxia Signaling in the Cardiovascular System,Iron homeostasis signaling pathway,Role of JAK2 in Hormone-like Cytokine Signaling,Sirtuin Signaling Pathway
hsa-miR-328-3p	miR-328-3p (and other miRNAs w/seed UGGCCCU)	-0,649	TargetScan Human	High (predicted)	FOXA2	FXR/RXR Activation,Maturity Onset Diabetes of Young (MODY) Signaling,Role of Oct4 in Mammalian Embryonic Stem Cell Pluripotency
hsa-miR-328-3p	miR-328-3p (and other miRNAs w/seed UGGCCCU)	-0,649	TargetScan Human	High (predicted)	FRAT1	Wnt/β-catenin Signaling
hsa-miR-328-3p	miR-328-3p (and other miRNAs w/seed UGGCCCU)	-0,649	TargetScan Human	High (predicted)	GLRX	Antioxidant Action of Vitamin C,Ascorbate Recycling (Cytosolic),Glutathione Redox Reactions II,Vitamin-C Transport
hsa-miR-328-3p	miR-328-3p (and other miRNAs w/seed UGGCCCU)	-0,649	TargetScan Human	High (predicted)	IL10RB	Cardiac Hypertrophy Signaling (Enhanced),IL-10 Signaling,IL-22 Signaling,PI3K/AKT Signaling,STAT3 Pathway,T Cell Exhaustion Signaling Pathway,T Helper Cell Differentiation,Th1 and Th2 Activation Pathway,Th1 Pathway
hsa-miR-328-3p	miR-328-3p (and other miRNAs w/seed UGGCCCU)	-0,649	TargetScan Human	High (predicted)	IL1B	Acute Phase Response Signaling,Adrenomedullin signaling pathway,Agranulocyte Adhesion and Diapedesis,Airway Pathology in Chronic Obstructive Pulmonary Disease,Altered T Cell and B Cell Signaling in Rheumatoid Arthritis,Aryl Hydrocarbon Receptor Signaling,Atherosclerosis Signaling,Cardiac Hypertrophy Signaling (Enhanced),Cholecystokinin/Gastrin-mediated Signaling,Communication between Innate and A…
hsa-miR-328-3p	miR-328-3p (and other miRNAs w/seed UGGCCCU)	-0,649	TargetScan Human	High (predicted)	IL5	Airway Inflammation in Asthma,Airway Pathology in Chronic Obstructive Pulmonary Disease,Allograft Rejection Signaling,Autoimmune Thyroid Disease Signaling,Cardiac Hypertrophy Signaling (Enhanced),Communication between Innate and Adaptive Immune Cells,Fc Epsilon RI Signaling,Glucocorticoid Receptor Signaling,Hematopoiesis from Multipotent Stem Cells,Hematopoiesis from Pluripotent Stem Cells,Hepati…
hsa-miR-328-3p	miR-328-3p (and other miRNAs w/seed UGGCCCU)	-0,649	TargetScan Human	High (predicted)	KCNN3	Adrenomedullin signaling pathway,Cellular Effects of Sildenafil (Viagra),GABA Receptor Signaling,Neuropathic Pain Signaling In Dorsal Horn Neurons
hsa-miR-328-3p	miR-328-3p (and other miRNAs w/seed UGGCCCU)	-0,649	TargetScan Human	High (predicted)	LYVE1	Tumoricidal Function of Hepatic Natural Killer Cells
hsa-miR-328-3p	miR-328-3p (and other miRNAs w/seed UGGCCCU)	-0,649	TargetScan Human	High (predicted)	MAP3K20	Cardiac Hypertrophy Signaling (Enhanced),SAPK/JNK Signaling,Sertoli Cell-Sertoli Cell Junction Signaling,Signaling by Rho Family GTPases,STAT3 Pathway
hsa-miR-328-3p	miR-328-3p (and other miRNAs w/seed UGGCCCU)	-0,649	TargetScan Human	High (predicted)	NF2	Glioblastoma Multiforme Signaling,HIPPO signaling
hsa-miR-328-3p	miR-328-3p (and other miRNAs w/seed UGGCCCU)	-0,649	TargetScan Human	High (predicted)	NKX3-1	Prostate Cancer Signaling
hsa-miR-328-3p	miR-328-3p (and other miRNAs w/seed UGGCCCU)	-0,649	TargetScan Human	High (predicted)	NPFFR1	Breast Cancer Regulation by Stathmin1
hsa-miR-328-3p	miR-328-3p (and other miRNAs w/seed UGGCCCU)	-0,649	TargetScan Human	High (predicted)	NR3C1	Acute Phase Response Signaling,Estrogen Receptor Signaling,Glucocorticoid Receptor Signaling,IL-4 Signaling,MIF-mediated Glucocorticoid Regulation,Prolactin Signaling,PXR/RXR Activation,Sumoylation Pathway
hsa-miR-328-3p	miR-328-3p (and other miRNAs w/seed UGGCCCU)	-0,649	TargetScan Human	High (predicted)	PLA2G4C	Antioxidant Action of Vitamin C,Atherosclerosis Signaling,CCR3 Signaling in Eosinophils,Eicosanoid Signaling,Endothelin-1 Signaling,ERK/MAPK Signaling,Fc Epsilon RI Signaling,MIF Regulation of Innate Immunity,MIF-mediated Glucocorticoid Regulation,Necroptosis Signaling Pathway,Neuroinflammation Signaling Pathway,p38 MAPK Signaling,Phospholipase C Signaling,Phospholipases,Role of MAPK Signaling in…
hsa-miR-328-3p	miR-328-3p (and other miRNAs w/seed UGGCCCU)	-0,649	TargetScan Human	High (predicted)	POLR2J2/POLR2J3	Androgen Signaling,Assembly of RNA Polymerase II Complex,CREB Signaling in Neurons,Glucocorticoid Receptor Signaling,Hereditary Breast Cancer Signaling,Huntington's Disease Signaling,NER Pathway,Nucleotide Excision Repair Pathway
hsa-miR-328-3p	miR-328-3p (and other miRNAs w/seed UGGCCCU)	-0,649	TargetScan Human	High (predicted)	PRF1	Airway Pathology in Chronic Obstructive Pulmonary Disease,Allograft Rejection Signaling,Autoimmune Thyroid Disease Signaling,Crosstalk between Dendritic Cells and Natural Killer Cells,Cytotoxic T Lymphocyte-mediated Apoptosis of Target Cells,Graft-versus-Host Disease Signaling,Granzyme A Signaling,Granzyme B Signaling,Tumoricidal Function of Hepatic Natural Killer Cells,Type I Diabetes Mellitus S…
hsa-miR-328-3p	miR-328-3p (and other miRNAs w/seed UGGCCCU)	-0,649	TargetScan Human	High (predicted)	SH3GL1	Clathrin-mediated Endocytosis Signaling,Mechanisms of Viral Exit from Host Cells
hsa-miR-328-3p	miR-328-3p (and other miRNAs w/seed UGGCCCU)	-0,649	TargetScan Human	High (predicted)	SLC2A1	AMPK Signaling,Antioxidant Action of Vitamin C,HIF1α Signaling,IL-7 Signaling Pathway,Insulin Secretion Signaling Pathway,Renal Cell Carcinoma Signaling,Sirtuin Signaling Pathway,TR/RXR Activation,Vitamin-C Transport
hsa-miR-328-3p	miR-328-3p (and other miRNAs w/seed UGGCCCU)	-0,649	TargetScan Human	High (predicted)	TCF7L2	Acute Myeloid Leukemia Signaling,Basal Cell Carcinoma Signaling,BEX2 Signaling Pathway,Colorectal Cancer Metastasis Signaling,Endocannabinoid Cancer Inhibition Pathway,Epithelial Adherens Junction Signaling,Factors Promoting Cardiogenesis in Vertebrates,Hepatic Fibrosis Signaling Pathway,HOTAIR Regulatory Pathway,Human Embryonic Stem Cell Pluripotency,Mouse Embryonic Stem Cell Pluripotency,Osteoa…
hsa-miR-328-3p	miR-328-3p (and other miRNAs w/seed UGGCCCU)	-0,649	TargetScan Human	High (predicted)	TYR	Aryl Hydrocarbon Receptor Signaling,Eumelanin Biosynthesis,L-dopachrome Biosynthesis,Melanocyte Development and Pigmentation Signaling
hsa-miR-376a-3p	miR-376a-3p (and other miRNAs w/seed UCAUAGA)	-1,833	TargetScan Human	High (predicted)	ATP6V1G1	Iron homeostasis signaling pathway,Phagosome Maturation
hsa-miR-376a-3p	miR-376a-3p (and other miRNAs w/seed UCAUAGA)	-1,833	TargetScan Human	High (predicted)	CASP12	Amyotrophic Lateral Sclerosis Signaling,Apoptosis Signaling,Endocannabinoid Cancer Inhibition Pathway,Endoplasmic Reticulum Stress Pathway,Endothelin-1 Signaling,Huntington's Disease Signaling,Osteoarthritis Pathway,Sphingosine-1-phosphate Signaling,Systemic Lupus Erythematosus In T Cell Signaling Pathway
hsa-miR-376a-3p	miR-376a-3p (and other miRNAs w/seed UCAUAGA)	-1,833	TargetScan Human	High (predicted)	CASP3	Adrenomedullin signaling pathway,Amyotrophic Lateral Sclerosis Signaling,Apoptosis Signaling,BAG2 Signaling Pathway,CD27 Signaling in Lymphocytes,Colorectal Cancer Metastasis Signaling,Coronavirus Pathogenesis Pathway,Cytotoxic T Lymphocyte-mediated Apoptosis of Target Cells,Death Receptor Signaling,Docosahexaenoic Acid (DHA) Signaling,Endocannabinoid Cancer Inhibition Pathway,Endoplasmic Reticul…
hsa-miR-376a-3p	miR-376a-3p (and other miRNAs w/seed UCAUAGA)	-1,833	TargetScan Human	High (predicted)	CASP8	Apoptosis Signaling,CD27 Signaling in Lymphocytes,Coronavirus Pathogenesis Pathway,Cytotoxic T Lymphocyte-mediated Apoptosis of Target Cells,Death Receptor Signaling,Endocannabinoid Cancer Inhibition Pathway,Endothelin-1 Signaling,eNOS Signaling,Granzyme B Signaling,Huntington's Disease Signaling,Induction of Apoptosis by HIV1,Inflammasome pathway,Mitochondrial Dysfunction,Molecular Mechanisms of…
hsa-miR-376a-3p	miR-376a-3p (and other miRNAs w/seed UCAUAGA)	-1,833	TargetScan Human	High (predicted)	CCNG1	p53 Signaling
hsa-miR-376a-3p	miR-376a-3p (and other miRNAs w/seed UCAUAGA)	-1,833	TargetScan Human	High (predicted)	DEFB132	Th17 Activation Pathway
hsa-miR-376a-3p	miR-376a-3p (and other miRNAs w/seed UCAUAGA)	-1,833	TargetScan Human	High (predicted)	GPR180	Breast Cancer Regulation by Stathmin1
hsa-miR-376a-3p	miR-376a-3p (and other miRNAs w/seed UCAUAGA)	-1,833	TargetScan Human	High (predicted)	GRIA4	Amyotrophic Lateral Sclerosis Signaling,Calcium Signaling,CREB Signaling in Neurons,Endocannabinoid Neuronal Synapse Pathway,Gap Junction Signaling,Glutamate Receptor Signaling,Neuropathic Pain Signaling In Dorsal Horn Neurons,Synaptic Long Term Depression,Synaptic Long Term Potentiation,Synaptogenesis Signaling Pathway
hsa-miR-376a-3p	miR-376a-3p (and other miRNAs w/seed UCAUAGA)	-1,833	TargetScan Human	High (predicted)	HSPB7	Aldosterone Signaling in Epithelial Cells,Aryl Hydrocarbon Receptor Signaling,Cardiac Hypertrophy Signaling (Enhanced),Death Receptor Signaling,ERK/MAPK Signaling,IL-6 Signaling,p38 MAPK Signaling,Protein Ubiquitination Pathway
hsa-miR-376a-3p	miR-376a-3p (and other miRNAs w/seed UCAUAGA)	-1,833	TargetScan Human	High (predicted)	IL7	B Cell Development,Hematopoiesis from Multipotent Stem Cells,Hematopoiesis from Pluripotent Stem Cells,IL-7 Signaling Pathway,Role of JAK1 and JAK3 in γc Cytokine Signaling,Role of Macrophages, Fibroblasts and Endothelial Cells in Rheumatoid Arthritis,Role of Osteoblasts, Osteoclasts and Chondrocytes in Rheumatoid Arthritis
hsa-miR-376a-3p	miR-376a-3p (and other miRNAs w/seed UCAUAGA)	-1,833	TargetScan Human	High (predicted)	MT1X	SPINK1 General Cancer Pathway
hsa-miR-376a-3p	miR-376a-3p (and other miRNAs w/seed UCAUAGA)	-1,833	TargetScan Human	High (predicted)	MT2A	Oncostatin M Signaling,SPINK1 General Cancer Pathway
hsa-miR-376a-3p	miR-376a-3p (and other miRNAs w/seed UCAUAGA)	-1,833	TargetScan Human	High (predicted)	NME1	Granzyme A Signaling,Pyrimidine Deoxyribonucleotides De Novo Biosynthesis I,Pyrimidine Ribonucleotides De Novo Biosynthesis,Pyrimidine Ribonucleotides Interconversion,Remodeling of Epithelial Adherens Junctions,Salvage Pathways of Pyrimidine Ribonucleotides
hsa-miR-376a-3p	miR-376a-3p (and other miRNAs w/seed UCAUAGA)	-1,833	TargetScan Human	High (predicted)	PDIA6	Role of Tissue Factor in Cancer,Unfolded protein response
hsa-miR-376a-3p	miR-376a-3p (and other miRNAs w/seed UCAUAGA)	-1,833	TargetScan Human	High (predicted)	PRKACB	Adrenomedullin signaling pathway,AMPK Signaling,Amyloid Processing,Androgen Signaling,Apelin Adipocyte Signaling Pathway,Apelin Pancreas Signaling Pathway,Axonal Guidance Signaling,BMP signaling pathway,Breast Cancer Regulation by Stathmin1,Calcium Signaling,cAMP-mediated signaling,Cardiac Hypertrophy Signaling,Cardiac Hypertrophy Signaling (Enhanced),Cardiac β-adrenergic Signaling,CDK5 Signaling…
hsa-miR-376a-3p	miR-376a-3p (and other miRNAs w/seed UCAUAGA)	-1,833	TargetScan Human	High (predicted)	RAB9B	AMPK Signaling
hsa-miR-376a-3p	miR-376a-3p (and other miRNAs w/seed UCAUAGA)	-1,833	TargetScan Human	High (predicted)	SKP2	Antiproliferative Role of TOB in T Cell Signaling,Cell Cycle: G1/S Checkpoint Regulation,Cell Cycle: G2/M DNA Damage Checkpoint Regulation,Cyclins and Cell Cycle Regulation,Estrogen-mediated S-phase Entry,HIPPO signaling,Iron homeostasis signaling pathway,PD-1, PD-L1 cancer immunotherapy pathway,Protein Ubiquitination Pathway,Small Cell Lung Cancer Signaling
hsa-miR-376a-3p	miR-376a-3p (and other miRNAs w/seed UCAUAGA)	-1,833	TargetScan Human	High (predicted)	TGFA	Breast Cancer Regulation by Stathmin1,ErbB Signaling,Glioma Signaling,Hepatic Fibrosis / Hepatic Stellate Cell Activation,HIF1α Signaling,Neuregulin Signaling,NF-κB Signaling,Non-Small Cell Lung Cancer Signaling,Pancreatic Adenocarcinoma Signaling,Renal Cell Carcinoma Signaling,STAT3 Pathway
hsa-miR-376a-3p	miR-376a-3p (and other miRNAs w/seed UCAUAGA)	-1,833	TargetScan Human	High (predicted)	TP53AIP1	p53 Signaling
hsa-miR-376c-3p	miR-376c-3p (and other miRNAs w/seed ACAUAGA)	-1,305	TargetScan Human	High (predicted)	CLDN22	Agranulocyte Adhesion and Diapedesis,Granulocyte Adhesion and Diapedesis,Leukocyte Extravasation Signaling,Sertoli Cell-Sertoli Cell Junction Signaling,Tight Junction Signaling
hsa-miR-376c-3p	miR-376c-3p (and other miRNAs w/seed ACAUAGA)	-1,305	TargetScan Human	High (predicted)	CXCL5	Agranulocyte Adhesion and Diapedesis,Granulocyte Adhesion and Diapedesis,IL-17 Signaling,IL-17A Signaling in Airway Cells,IL-17A Signaling in Fibroblasts,Role of IL-17A in Arthritis,Role of IL-17A in Psoriasis,Role of IL-17F in Allergic Inflammatory Airway Diseases
hsa-miR-376c-3p	miR-376c-3p (and other miRNAs w/seed ACAUAGA)	-1,305	TargetScan Human	High (predicted)	GABRG2	GABA Receptor Signaling,Neuroinflammation Signaling Pathway
hsa-miR-376c-3p	miR-376c-3p (and other miRNAs w/seed ACAUAGA)	-1,305	TargetScan Human	High (predicted)	GPR1	Breast Cancer Regulation by Stathmin1
hsa-miR-376c-3p	miR-376c-3p (and other miRNAs w/seed ACAUAGA)	-1,305	TargetScan Human	High (predicted)	GSTA4	Aryl Hydrocarbon Receptor Signaling,Glutathione-mediated Detoxification,LPS/IL-1 Mediated Inhibition of RXR Function,NRF2-mediated Oxidative Stress Response,Xenobiotic Metabolism AHR Signaling Pathway,Xenobiotic Metabolism CAR Signaling Pathway,Xenobiotic Metabolism General Signaling Pathway,Xenobiotic Metabolism PXR Signaling Pathway,Xenobiotic Metabolism Signaling
hsa-miR-376c-3p	miR-376c-3p (and other miRNAs w/seed ACAUAGA)	-1,305	TargetScan Human	High (predicted)	HBEGF	ErbB Signaling,G Beta Gamma Signaling,GNRH Signaling,IL-8 Signaling,Neuregulin Signaling,Pancreatic Adenocarcinoma Signaling,Role of Tissue Factor in Cancer
hsa-miR-376c-3p	miR-376c-3p (and other miRNAs w/seed ACAUAGA)	-1,305	TargetScan Human	High (predicted)	HIF1A	Adipogenesis pathway,Adrenomedullin signaling pathway,Apelin Adipocyte Signaling Pathway,Apelin Cardiomyocyte Signaling Pathway,Apelin Endothelial Signaling Pathway,BEX2 Signaling Pathway,Breast Cancer Regulation by Stathmin1,Endocannabinoid Cancer Inhibition Pathway,Estrogen Receptor Signaling,Hepatic Fibrosis Signaling Pathway,HIF1α Signaling,Hypoxia Signaling in the Cardiovascular System,IL-23…
hsa-miR-376c-3p	miR-376c-3p (and other miRNAs w/seed ACAUAGA)	-1,305	TargetScan Human	High (predicted)	HTR7	Breast Cancer Regulation by Stathmin1,cAMP-mediated signaling,G-Protein Coupled Receptor Signaling,Gαs Signaling,Serotonin Receptor Signaling
hsa-miR-376c-3p	miR-376c-3p (and other miRNAs w/seed ACAUAGA)	-1,305	TargetScan Human	High (predicted)	IL1RAP	Acute Phase Response Signaling,Granulocyte Adhesion and Diapedesis,Hepatic Cholestasis,Hepatic Fibrosis / Hepatic Stellate Cell Activation,Hepatic Fibrosis Signaling Pathway,IL-1 Signaling,IL-10 Signaling,IL-6 Signaling,LPS/IL-1 Mediated Inhibition of RXR Function,LXR/RXR Activation,Osteoarthritis Pathway,p38 MAPK Signaling,PPAR Signaling,PPARα/RXRα Activation,Role of Macrophages, Fibroblasts and…
hsa-miR-376c-3p	miR-376c-3p (and other miRNAs w/seed ACAUAGA)	-1,305	TargetScan Human	High (predicted)	IL2	Airway Pathology in Chronic Obstructive Pulmonary Disease,Allograft Rejection Signaling,Altered T Cell and B Cell Signaling in Rheumatoid Arthritis,Antiproliferative Role of TOB in T Cell Signaling,Autoimmune Thyroid Disease Signaling,Cardiac Hypertrophy Signaling (Enhanced),CD28 Signaling in T Helper Cells,Communication between Innate and Adaptive Immune Cells,Crosstalk between Dendritic Cells a…
hsa-miR-376c-3p	miR-376c-3p (and other miRNAs w/seed ACAUAGA)	-1,305	TargetScan Human	High (predicted)	PTGES3	Aryl Hydrocarbon Receptor Signaling,Glucocorticoid Receptor Signaling,Prostanoid Biosynthesis,Telomerase Signaling,Xenobiotic Metabolism AHR Signaling Pathway,Xenobiotic Metabolism Signaling
hsa-miR-376c-3p	miR-376c-3p (and other miRNAs w/seed ACAUAGA)	-1,305	TargetScan Human	High (predicted)	SPDL1	Kinetochore Metaphase Signaling Pathway
hsa-miR-376c-3p	miR-376c-3p (and other miRNAs w/seed ACAUAGA)	-1,305	TargetScan Human	High (predicted)	TNFAIP6	IL-6 Signaling
hsa-miR-376c-3p	miR-376c-3p (and other miRNAs w/seed ACAUAGA)	-1,305	TargetScan Human	High (predicted)	WARS1	EIF2 Signaling,tRNA Charging
hsa-miR-376c-3p	miR-376c-3p (and other miRNAs w/seed ACAUAGA)	-1,305	TargetScan Human	High (predicted)	WNT3	Axonal Guidance Signaling,Basal Cell Carcinoma Signaling,Cardiac Hypertrophy Signaling (Enhanced),Colorectal Cancer Metastasis Signaling,Factors Promoting Cardiogenesis in Vertebrates,Glioblastoma Multiforme Signaling,Hepatic Fibrosis Signaling Pathway,HOTAIR Regulatory Pathway,Human Embryonic Stem Cell Pluripotency,Molecular Mechanisms of Cancer,Ovarian Cancer Signaling,PCP pathway,Regulation Of…
hsa-miR-409-3p	miR-409-3p (miRNAs w/seed AAUGUUG)	-1,413	TargetScan Human	High (predicted)	CCL28	Agranulocyte Adhesion and Diapedesis,Granulocyte Adhesion and Diapedesis
hsa-miR-409-3p	miR-409-3p (miRNAs w/seed AAUGUUG)	-1,413	TargetScan Human	High (predicted)	CD48	Caveolar-mediated Endocytosis Signaling,Natural Killer Cell Signaling
hsa-miR-409-3p	miR-409-3p (miRNAs w/seed AAUGUUG)	-1,413	TargetScan Human	High (predicted)	CDK8	Cell Cycle Control of Chromosomal Replication,Estrogen Receptor Signaling,Molecular Mechanisms of Cancer,Pyridoxal 5'-phosphate Salvage Pathway,Salvage Pathways of Pyrimidine Ribonucleotides
hsa-miR-409-3p	miR-409-3p (miRNAs w/seed AAUGUUG)	-1,413	TargetScan Human	High (predicted)	DYNC2H1	Phagosome Maturation
hsa-miR-409-3p	miR-409-3p (miRNAs w/seed AAUGUUG)	-1,413	TargetScan Human	High (predicted)	FCER1A	Fc Epsilon RI Signaling,Phagosome Formation,Role of NFAT in Regulation of the Immune Response,Tec Kinase Signaling,White Adipose Tissue Browning Pathway
hsa-miR-409-3p	miR-409-3p (miRNAs w/seed AAUGUUG)	-1,413	TargetScan Human	High (predicted)	HLA-F	Allograft Rejection Signaling,Antigen Presentation Pathway,Autoimmune Thyroid Disease Signaling,Caveolar-mediated Endocytosis Signaling,Cdc42 Signaling,Communication between Innate and Adaptive Immune Cells,Crosstalk between Dendritic Cells and Natural Killer Cells,CTLA4 Signaling in Cytotoxic T Lymphocytes,Cytotoxic T Lymphocyte-mediated Apoptosis of Target Cells,Dendritic Cell Maturation,Graft-…
hsa-miR-409-3p	miR-409-3p (miRNAs w/seed AAUGUUG)	-1,413	TargetScan Human	High (predicted)	PHF10	AMPK Signaling,Glucocorticoid Receptor Signaling,Hereditary Breast Cancer Signaling,RAR Activation,Role of BRCA1 in DNA Damage Response
hsa-miR-409-3p	miR-409-3p (miRNAs w/seed AAUGUUG)	-1,413	TargetScan Human	High (predicted)	TNFSF14	Airway Pathology in Chronic Obstructive Pulmonary Disease,Atherosclerosis Signaling,Cardiac Hypertrophy Signaling (Enhanced),Hepatic Cholestasis,HMGB1 Signaling,Inhibition of ARE-Mediated mRNA Degradation Pathway,Lymphotoxin β Receptor Signaling,Regulation Of The Epithelial Mesenchymal Transition By Growth Factors Pathway,Role of Pattern Recognition Receptors in Recognition of Bacteria and Viruse…
hsa-miR-744-5p	miR-744-5p (and other miRNAs w/seed GCGGGGC)	-1,299	TargetScan Human	High (predicted)	ADGRL1	Breast Cancer Regulation by Stathmin1
hsa-miR-744-5p	miR-744-5p (and other miRNAs w/seed GCGGGGC)	-1,299	TargetScan Human	High (predicted)	AK1	AMPK Signaling,Pyrimidine Deoxyribonucleotides De Novo Biosynthesis I,Pyrimidine Ribonucleotides De Novo Biosynthesis,Pyrimidine Ribonucleotides Interconversion,Salvage Pathways of Pyrimidine Ribonucleotides
hsa-miR-744-5p	miR-744-5p (and other miRNAs w/seed GCGGGGC)	-1,299	TargetScan Human	High (predicted)	APC2	Actin Cytoskeleton Signaling,Basal Cell Carcinoma Signaling,Cdc42 Signaling,Endometrial Cancer Signaling,Role of Macrophages, Fibroblasts and Endothelial Cells in Rheumatoid Arthritis,Role of Osteoblasts, Osteoclasts and Chondrocytes in Rheumatoid Arthritis,Role of Wnt/GSK-3β Signaling in the Pathogenesis of Influenza,Wnt/β-catenin Signaling
hsa-miR-744-5p	miR-744-5p (and other miRNAs w/seed GCGGGGC)	-1,299	TargetScan Human	High (predicted)	ARHGDIA	Regulation of Actin-based Motility by Rho,RhoGDI Signaling,Sumoylation Pathway
hsa-miR-744-5p	miR-744-5p (and other miRNAs w/seed GCGGGGC)	-1,299	TargetScan Human	High (predicted)	ARHGEF1	Actin Cytoskeleton Signaling,Breast Cancer Regulation by Stathmin1,Gα12/13 Signaling,Molecular Mechanisms of Cancer,Phospholipase C Signaling,Reelin Signaling in Neurons,RhoA Signaling,RhoGDI Signaling,Signaling by Rho Family GTPases,Thrombin Signaling
hsa-miR-744-5p	miR-744-5p (and other miRNAs w/seed GCGGGGC)	-1,299	TargetScan Human	High (predicted)	ATP2A2	Apelin Cardiomyocyte Signaling Pathway,Calcium Signaling,Calcium Transport I,Calcium-induced T Lymphocyte Apoptosis,Cardiac Hypertrophy Signaling (Enhanced),Cardiac β-adrenergic Signaling,Dopamine-DARPP32 Feedback in cAMP Signaling,Nitric Oxide Signaling in the Cardiovascular System
hsa-miR-744-5p	miR-744-5p (and other miRNAs w/seed GCGGGGC)	-1,299	TargetScan Human	High (predicted)	AZU1	IL-8 Signaling
hsa-miR-744-5p	miR-744-5p (and other miRNAs w/seed GCGGGGC)	-1,299	TargetScan Human	High (predicted)	BAD	14-3-3-mediated Signaling,Acute Myeloid Leukemia Signaling,Adrenomedullin signaling pathway,Angiopoietin Signaling,Apoptosis Signaling,B Cell Receptor Signaling,BEX2 Signaling Pathway,Ceramide Signaling,Chronic Myeloid Leukemia Signaling,Colorectal Cancer Metastasis Signaling,Docosahexaenoic Acid (DHA) Signaling,Endocannabinoid Cancer Inhibition Pathway,Endometrial Cancer Signaling,ErbB2-ErbB3 Si…
hsa-miR-744-5p	miR-744-5p (and other miRNAs w/seed GCGGGGC)	-1,299	TargetScan Human	High (predicted)	BLK	IL-15 Production,Maturity Onset Diabetes of Young (MODY) Signaling,Opioid Signaling Pathway,PI3K Signaling in B Lymphocytes,Reelin Signaling in Neurons,Role of Tissue Factor in Cancer,Sperm Motility,Tec Kinase Signaling
hsa-miR-744-5p	miR-744-5p (and other miRNAs w/seed GCGGGGC)	-1,299	TargetScan Human	High (predicted)	CACNG5	Androgen Signaling,Calcium Signaling,CCR5 Signaling in Macrophages,Cellular Effects of Sildenafil (Viagra),Corticotropin Releasing Hormone Signaling,CREB Signaling in Neurons,Endocannabinoid Neuronal Synapse Pathway,FcγRIIB Signaling in B Lymphocytes,G Beta Gamma Signaling,GABA Receptor Signaling,GNRH Signaling,GPCR-Mediated Nutrient Sensing in Enteroendocrine Cells,Gustation Pathway,Netrin Signa…
hsa-miR-744-5p	miR-744-5p (and other miRNAs w/seed GCGGGGC)	-1,299	TargetScan Human	High (predicted)	CALML5	Adrenomedullin signaling pathway,Androgen Signaling,Apelin Endothelial Signaling Pathway,B Cell Receptor Signaling,Calcium Signaling,Calcium-induced T Lymphocyte Apoptosis,cAMP-mediated signaling,Cardiac Hypertrophy Signaling,Cardiac Hypertrophy Signaling (Enhanced),CCR3 Signaling in Eosinophils,CCR5 Signaling in Macrophages,CD28 Signaling in T Helper Cells,Cellular Effects of Sildenafil (Viagra)…
hsa-miR-744-5p	miR-744-5p (and other miRNAs w/seed GCGGGGC)	-1,299	TargetScan Human	High (predicted)	CD79A	Altered T Cell and B Cell Signaling in Rheumatoid Arthritis,B Cell Development,B Cell Receptor Signaling,Communication between Innate and Adaptive Immune Cells,FcγRIIB Signaling in B Lymphocytes,p70S6K Signaling,Phospholipase C Signaling,PI3K Signaling in B Lymphocytes,Primary Immunodeficiency Signaling,Role of NFAT in Regulation of the Immune Response,Systemic Lupus Erythematosus In B Cell Signa…
hsa-miR-744-5p	miR-744-5p (and other miRNAs w/seed GCGGGGC)	-1,299	TargetScan Human	High (predicted)	CDH3	Gα12/13 Signaling,RhoGDI Signaling,Signaling by Rho Family GTPases,Synaptogenesis Signaling Pathway,Wnt/β-catenin Signaling
hsa-miR-744-5p	miR-744-5p (and other miRNAs w/seed GCGGGGC)	-1,299	TargetScan Human	High (predicted)	CELSR2	Breast Cancer Regulation by Stathmin1
hsa-miR-744-5p	miR-744-5p (and other miRNAs w/seed GCGGGGC)	-1,299	TargetScan Human	High (predicted)	CKM	AMPK Signaling,Creatine-phosphate Biosynthesis
hsa-miR-744-5p	miR-744-5p (and other miRNAs w/seed GCGGGGC)	-1,299	TargetScan Human	High (predicted)	CLDN15	Agranulocyte Adhesion and Diapedesis,Granulocyte Adhesion and Diapedesis,Leukocyte Extravasation Signaling,Sertoli Cell-Sertoli Cell Junction Signaling,Tight Junction Signaling
hsa-miR-744-5p	miR-744-5p (and other miRNAs w/seed GCGGGGC)	-1,299	TargetScan Human	High (predicted)	CLDN5	Agranulocyte Adhesion and Diapedesis,Granulocyte Adhesion and Diapedesis,Leukocyte Extravasation Signaling,Sertoli Cell-Sertoli Cell Junction Signaling,Tight Junction Signaling
hsa-miR-744-5p	miR-744-5p (and other miRNAs w/seed GCGGGGC)	-1,299	TargetScan Human	High (predicted)	CLDN9	Agranulocyte Adhesion and Diapedesis,Granulocyte Adhesion and Diapedesis,Leukocyte Extravasation Signaling,Sertoli Cell-Sertoli Cell Junction Signaling,Tight Junction Signaling
hsa-miR-744-5p	miR-744-5p (and other miRNAs w/seed GCGGGGC)	-1,299	TargetScan Human	High (predicted)	CREB3L3	AMPK Signaling,ATM Signaling,B Cell Receptor Signaling,Breast Cancer Regulation by Stathmin1,Calcium Signaling,cAMP-mediated signaling,Circadian Rhythm Signaling,Corticotropin Releasing Hormone Signaling,CREB Signaling in Neurons,Dendritic Cell Maturation,Dopamine-DARPP32 Feedback in cAMP Signaling,Endocannabinoid Cancer Inhibition Pathway,Endocannabinoid Developing Neuron Pathway,Ephrin Receptor…
hsa-miR-744-5p	miR-744-5p (and other miRNAs w/seed GCGGGGC)	-1,299	TargetScan Human	High (predicted)	DDR1	IL-15 Production,Sperm Motility
hsa-miR-744-5p	miR-744-5p (and other miRNAs w/seed GCGGGGC)	-1,299	TargetScan Human	High (predicted)	DPF1	AMPK Signaling,Glucocorticoid Receptor Signaling,Hereditary Breast Cancer Signaling,RAR Activation,Role of BRCA1 in DNA Damage Response
hsa-miR-744-5p	miR-744-5p (and other miRNAs w/seed GCGGGGC)	-1,299	TargetScan Human	High (predicted)	EDNRA	Breast Cancer Regulation by Stathmin1,Cardiac Hypertrophy Signaling (Enhanced),Endothelin-1 Signaling,Hepatic Fibrosis / Hepatic Stellate Cell Activation,Hepatic Fibrosis Signaling Pathway,Ovarian Cancer Signaling
hsa-miR-744-5p	miR-744-5p (and other miRNAs w/seed GCGGGGC)	-1,299	TargetScan Human	High (predicted)	EPAS1	Iron homeostasis signaling pathway,Oncostatin M Signaling,Osteoarthritis Pathway,Sirtuin Signaling Pathway
hsa-miR-744-5p	miR-744-5p (and other miRNAs w/seed GCGGGGC)	-1,299	TargetScan Human	High (predicted)	EPHA2	Axonal Guidance Signaling,Ephrin A Signaling,Ephrin Receptor Signaling,IL-15 Production,Sperm Motility,Synaptogenesis Signaling Pathway
hsa-miR-744-5p	miR-744-5p (and other miRNAs w/seed GCGGGGC)	-1,299	TargetScan Human	High (predicted)	EPHB4	Axonal Guidance Signaling,Ephrin B Signaling,Ephrin Receptor Signaling,IL-15 Production,Sperm Motility,Synaptogenesis Signaling Pathway
hsa-miR-744-5p	miR-744-5p (and other miRNAs w/seed GCGGGGC)	-1,299	TargetScan Human	High (predicted)	EPN3	Epithelial Adherens Junction Signaling,Germ Cell-Sertoli Cell Junction Signaling,Sertoli Cell-Sertoli Cell Junction Signaling
hsa-miR-744-5p	miR-744-5p (and other miRNAs w/seed GCGGGGC)	-1,299	TargetScan Human	High (predicted)	EXOC4	Cdc42 Signaling
hsa-miR-744-5p	miR-744-5p (and other miRNAs w/seed GCGGGGC)	-1,299	TargetScan Human	High (predicted)	FLNA	Actin Cytoskeleton Signaling,Caveolar-mediated Endocytosis Signaling,ILK Signaling,Protein Kinase A Signaling,Virus Entry via Endocytic Pathways
hsa-miR-744-5p	miR-744-5p (and other miRNAs w/seed GCGGGGC)	-1,299	TargetScan Human	High (predicted)	GLI3	Axonal Guidance Signaling,Basal Cell Carcinoma Signaling,Corticotropin Releasing Hormone Signaling,Hepatic Fibrosis Signaling Pathway,Osteoarthritis Pathway,Protein Kinase A Signaling,Regulation Of The Epithelial Mesenchymal Transition In Development Pathway,Sonic Hedgehog Signaling
hsa-miR-744-5p	miR-744-5p (and other miRNAs w/seed GCGGGGC)	-1,299	TargetScan Human	High (predicted)	GPER1	Breast Cancer Regulation by Stathmin1,cAMP-mediated signaling,Estrogen Receptor Signaling,G-Protein Coupled Receptor Signaling,Gαs Signaling
hsa-miR-744-5p	miR-744-5p (and other miRNAs w/seed GCGGGGC)	-1,299	TargetScan Human	High (predicted)	GPR153	Breast Cancer Regulation by Stathmin1
hsa-miR-744-5p	miR-744-5p (and other miRNAs w/seed GCGGGGC)	-1,299	TargetScan Human	High (predicted)	GPRC5B	Breast Cancer Regulation by Stathmin1
hsa-miR-744-5p	miR-744-5p (and other miRNAs w/seed GCGGGGC)	-1,299	TargetScan Human	High (predicted)	GRIN2D	Amyotrophic Lateral Sclerosis Signaling,Calcium Signaling,Circadian Rhythm Signaling,CREB Signaling in Neurons,Dopamine-DARPP32 Feedback in cAMP Signaling,Endocannabinoid Neuronal Synapse Pathway,Ephrin Receptor Signaling,Glutamate Receptor Signaling,Neuroinflammation Signaling Pathway,Neuropathic Pain Signaling In Dorsal Horn Neurons,nNOS Signaling in Neurons,Opioid Signaling Pathway,Reelin Sign…
hsa-miR-744-5p	miR-744-5p (and other miRNAs w/seed GCGGGGC)	-1,299	TargetScan Human	High (predicted)	GRM4	Breast Cancer Regulation by Stathmin1,cAMP-mediated signaling,CREB Signaling in Neurons,G-Protein Coupled Receptor Signaling,Glutamate Receptor Signaling,Gαi Signaling,Neuropathic Pain Signaling In Dorsal Horn Neurons,Synaptic Long Term Depression,Synaptic Long Term Potentiation,Synaptogenesis Signaling Pathway
hsa-miR-744-5p	miR-744-5p (and other miRNAs w/seed GCGGGGC)	-1,299	TargetScan Human	High (predicted)	GYS1	AMPK Signaling,Glycogen Biosynthesis II (from UDP-D-Glucose),Gαq Signaling,Insulin Receptor Signaling,PI3K/AKT Signaling,Protein Kinase A Signaling,α-Adrenergic Signaling
hsa-miR-744-5p	miR-744-5p (and other miRNAs w/seed GCGGGGC)	-1,299	TargetScan Human	High (predicted)	HDAC10	Adipogenesis pathway,Calcium Signaling,Cardiac Hypertrophy Signaling (Enhanced),Cell Cycle: G1/S Checkpoint Regulation,Chronic Myeloid Leukemia Signaling,Cyclins and Cell Cycle Regulation,Hereditary Breast Cancer Signaling,Huntington's Disease Signaling,Phospholipase C Signaling,Role of NFAT in Cardiac Hypertrophy,Telomerase Signaling
hsa-miR-744-5p	miR-744-5p (and other miRNAs w/seed GCGGGGC)	-1,299	TargetScan Human	High (predicted)	HRAS	14-3-3-mediated Signaling,Actin Cytoskeleton Signaling,Actin Nucleation by ARP-WASP Complex,Acute Myeloid Leukemia Signaling,Acute Phase Response Signaling,Adrenomedullin signaling pathway,Agrin Interactions at Neuromuscular Junction,Angiopoietin Signaling,Antiproliferative Role of Somatostatin Receptor 2,Apelin Endothelial Signaling Pathway,Apoptosis Signaling,Axonal Guidance Signaling,B Cell Re…
hsa-miR-744-5p	miR-744-5p (and other miRNAs w/seed GCGGGGC)	-1,299	TargetScan Human	High (predicted)	IDH3G	Acute Myeloid Leukemia Signaling,Glioma Signaling,TCA Cycle II (Eukaryotic)
hsa-miR-744-5p	miR-744-5p (and other miRNAs w/seed GCGGGGC)	-1,299	TargetScan Human	High (predicted)	IGF2	Estrogen Receptor Signaling,Glioblastoma Multiforme Signaling,Glioma Signaling,Growth Hormone Signaling,Hepatic Fibrosis / Hepatic Stellate Cell Activation,HIF1α Signaling
hsa-miR-744-5p	miR-744-5p (and other miRNAs w/seed GCGGGGC)	-1,299	TargetScan Human	High (predicted)	IGFBP6	IGF-1 Signaling,VDR/RXR Activation
hsa-miR-744-5p	miR-744-5p (and other miRNAs w/seed GCGGGGC)	-1,299	TargetScan Human	High (predicted)	IL17RE	Cardiac Hypertrophy Signaling (Enhanced),PI3K/AKT Signaling,STAT3 Pathway
hsa-miR-744-5p	miR-744-5p (and other miRNAs w/seed GCGGGGC)	-1,299	TargetScan Human	High (predicted)	IL32	Dendritic Cell Maturation,Role of Cytokines in Mediating Communication between Immune Cells,Role of Macrophages, Fibroblasts and Endothelial Cells in Rheumatoid Arthritis
hsa-miR-744-5p	miR-744-5p (and other miRNAs w/seed GCGGGGC)	-1,299	TargetScan Human	High (predicted)	IL36RN	Acute Phase Response Signaling,Adrenomedullin signaling pathway,Agranulocyte Adhesion and Diapedesis,Altered T Cell and B Cell Signaling in Rheumatoid Arthritis,Atherosclerosis Signaling,Cholecystokinin/Gastrin-mediated Signaling,Communication between Innate and Adaptive Immune Cells,Dendritic Cell Maturation,FXR/RXR Activation,Graft-versus-Host Disease Signaling,Granulocyte Adhesion and Diapedes…
hsa-miR-744-5p	miR-744-5p (and other miRNAs w/seed GCGGGGC)	-1,299	TargetScan Human	High (predicted)	ILK	Endometrial Cancer Signaling,Germ Cell-Sertoli Cell Junction Signaling,ILK Signaling,Integrin Signaling,PI3K/AKT Signaling,PTEN Signaling,Sertoli Cell-Sertoli Cell Junction Signaling,Wnt/β-catenin Signaling
hsa-miR-744-5p	miR-744-5p (and other miRNAs w/seed GCGGGGC)	-1,299	TargetScan Human	High (predicted)	LPO	Phagosome Maturation
hsa-miR-744-5p	miR-744-5p (and other miRNAs w/seed GCGGGGC)	-1,299	TargetScan Human	High (predicted)	MAP2K2	14-3-3-mediated Signaling,4-1BB Signaling in T Lymphocytes,Actin Cytoskeleton Signaling,Acute Myeloid Leukemia Signaling,Acute Phase Response Signaling,Adrenomedullin signaling pathway,Aldosterone Signaling in Epithelial Cells,Antiproliferative Role of Somatostatin Receptor 2,Apelin Endothelial Signaling Pathway,Apoptosis Signaling,Axonal Guidance Signaling,B Cell Receptor Signaling,Bladder Cance…
hsa-miR-744-5p	miR-744-5p (and other miRNAs w/seed GCGGGGC)	-1,299	TargetScan Human	High (predicted)	MMP25	Agranulocyte Adhesion and Diapedesis,Axonal Guidance Signaling,Bladder Cancer Signaling,Colorectal Cancer Metastasis Signaling,Estrogen Receptor Signaling,Granulocyte Adhesion and Diapedesis,HIF1α Signaling,HOTAIR Regulatory Pathway,Inhibition of Matrix Metalloproteases,Leukocyte Extravasation Signaling
hsa-miR-744-5p	miR-744-5p (and other miRNAs w/seed GCGGGGC)	-1,299	TargetScan Human	High (predicted)	MT2A	Oncostatin M Signaling,SPINK1 General Cancer Pathway
hsa-miR-744-5p	miR-744-5p (and other miRNAs w/seed GCGGGGC)	-1,299	TargetScan Human	High (predicted)	MYL6B	Actin Cytoskeleton Signaling,Agranulocyte Adhesion and Diapedesis,Apelin Cardiomyocyte Signaling Pathway,Axonal Guidance Signaling,Calcium Signaling,Cardiac Hypertrophy Signaling,Cdc42 Signaling,Cellular Effects of Sildenafil (Viagra),CXCR4 Signaling,Epithelial Adherens Junction Signaling,Estrogen Receptor Signaling,Gα12/13 Signaling,Hepatic Fibrosis / Hepatic Stellate Cell Activation,Hepatic Fib…
hsa-miR-744-5p	miR-744-5p (and other miRNAs w/seed GCGGGGC)	-1,299	TargetScan Human	High (predicted)	MYL9	Actin Cytoskeleton Signaling,Agranulocyte Adhesion and Diapedesis,Apelin Cardiomyocyte Signaling Pathway,Axonal Guidance Signaling,Calcium Signaling,Cardiac Hypertrophy Signaling,Cdc42 Signaling,Cellular Effects of Sildenafil (Viagra),CXCR4 Signaling,Epithelial Adherens Junction Signaling,Estrogen Receptor Signaling,Gα12/13 Signaling,Hepatic Fibrosis / Hepatic Stellate Cell Activation,Hepatic Fib…
hsa-miR-744-5p	miR-744-5p (and other miRNAs w/seed GCGGGGC)	-1,299	TargetScan Human	High (predicted)	NFIC	Aryl Hydrocarbon Receptor Signaling
hsa-miR-744-5p	miR-744-5p (and other miRNAs w/seed GCGGGGC)	-1,299	TargetScan Human	High (predicted)	NFIX	Aryl Hydrocarbon Receptor Signaling
hsa-miR-744-5p	miR-744-5p (and other miRNAs w/seed GCGGGGC)	-1,299	TargetScan Human	High (predicted)	NR5A1	Role of Oct4 in Mammalian Embryonic Stem Cell Pluripotency
hsa-miR-744-5p	miR-744-5p (and other miRNAs w/seed GCGGGGC)	-1,299	TargetScan Human	High (predicted)	PIAS4	JAK/Stat Signaling,Sumoylation Pathway,TGF-β Signaling
hsa-miR-744-5p	miR-744-5p (and other miRNAs w/seed GCGGGGC)	-1,299	TargetScan Human	High (predicted)	PLD4	Antioxidant Action of Vitamin C,Choline Biosynthesis III,Endothelin-1 Signaling,Fcγ Receptor-mediated Phagocytosis in Macrophages and Monocytes,Gαq Signaling,IL-8 Signaling,mTOR Signaling,Pancreatic Adenocarcinoma Signaling,Phospholipase C Signaling,Phospholipases
hsa-miR-744-5p	miR-744-5p (and other miRNAs w/seed GCGGGGC)	-1,299	TargetScan Human	High (predicted)	PODXL2	Agranulocyte Adhesion and Diapedesis
hsa-miR-744-5p	miR-744-5p (and other miRNAs w/seed GCGGGGC)	-1,299	TargetScan Human	High (predicted)	PPP2R5B	3-phosphoinositide Biosynthesis,3-phosphoinositide Degradation,AMPK Signaling,ATM Signaling,BEX2 Signaling Pathway,Breast Cancer Regulation by Stathmin1,Cardiac β-adrenergic Signaling,CDK5 Signaling,Cell Cycle Regulation by BTG Family Proteins,Ceramide Signaling,CTLA4 Signaling in Cytotoxic T Lymphocytes,Cyclins and Cell Cycle Regulation,D-myo-inositol (1,4,5,6)-Tetrakisphosphate Biosynthesis,D-m…
hsa-miR-744-5p	miR-744-5p (and other miRNAs w/seed GCGGGGC)	-1,299	TargetScan Human	High (predicted)	PSENEN	Amyloid Processing,ErbB4 Signaling,Mitochondrial Dysfunction,Molecular Mechanisms of Cancer,Neuroinflammation Signaling Pathway,Notch Signaling,Regulation Of The Epithelial Mesenchymal Transition In Development Pathway,Regulation of the Epithelial-Mesenchymal Transition Pathway,Th1 and Th2 Activation Pathway,Th1 Pathway,Th2 Pathway
hsa-miR-744-5p	miR-744-5p (and other miRNAs w/seed GCGGGGC)	-1,299	TargetScan Human	High (predicted)	RAPGEF1	Ephrin Receptor Signaling,Epithelial Adherens Junction Signaling,ERK/MAPK Signaling,HGF Signaling,IL-3 Signaling,Insulin Receptor Signaling,Integrin Signaling,Molecular Mechanisms of Cancer,Reelin Signaling in Neurons,Renal Cell Carcinoma Signaling,Synaptogenesis Signaling Pathway
hsa-miR-744-5p	miR-744-5p (and other miRNAs w/seed GCGGGGC)	-1,299	TargetScan Human	High (predicted)	RFC2	Hereditary Breast Cancer Signaling,Mismatch Repair in Eukaryotes,NER Pathway,Role of BRCA1 in DNA Damage Response,Role of CHK Proteins in Cell Cycle Checkpoint Control,Sumoylation Pathway
hsa-miR-744-5p	miR-744-5p (and other miRNAs w/seed GCGGGGC)	-1,299	TargetScan Human	High (predicted)	ROR2	IL-15 Production,PCP pathway,Role of Macrophages, Fibroblasts and Endothelial Cells in Rheumatoid Arthritis,Sperm Motility
hsa-miR-744-5p	miR-744-5p (and other miRNAs w/seed GCGGGGC)	-1,299	TargetScan Human	High (predicted)	RPS17	Coronavirus Pathogenesis Pathway,EIF2 Signaling,mTOR Signaling,Regulation of eIF4 and p70S6K Signaling
hsa-miR-744-5p	miR-744-5p (and other miRNAs w/seed GCGGGGC)	-1,299	TargetScan Human	High (predicted)	RPTOR	AMPK Signaling,Endocannabinoid Cancer Inhibition Pathway,Endocannabinoid Developing Neuron Pathway,IL-15 Signaling,Insulin Receptor Signaling,mTOR Signaling,Sirtuin Signaling Pathway,Systemic Lupus Erythematosus In T Cell Signaling Pathway
hsa-miR-744-5p	miR-744-5p (and other miRNAs w/seed GCGGGGC)	-1,299	TargetScan Human	High (predicted)	SFN	14-3-3-mediated Signaling,Cell Cycle: G2/M DNA Damage Checkpoint Regulation,DNA damage-induced 14-3-3σ Signaling,ERK5 Signaling,Hereditary Breast Cancer Signaling,HIPPO signaling,IGF-1 Signaling,Inhibition of ARE-Mediated mRNA Degradation Pathway,p53 Signaling,p70S6K Signaling,PI3K/AKT Signaling,Protein Kinase A Signaling,VEGF Signaling
hsa-miR-744-5p	miR-744-5p (and other miRNAs w/seed GCGGGGC)	-1,299	TargetScan Human	High (predicted)	SH3GL1	Clathrin-mediated Endocytosis Signaling,Mechanisms of Viral Exit from Host Cells
hsa-miR-744-5p	miR-744-5p (and other miRNAs w/seed GCGGGGC)	-1,299	TargetScan Human	High (predicted)	SIN3B	Adipogenesis pathway,Nur77 Signaling in T Lymphocytes
hsa-miR-744-5p	miR-744-5p (and other miRNAs w/seed GCGGGGC)	-1,299	TargetScan Human	High (predicted)	SIRT6	PTEN Signaling,Sirtuin Signaling Pathway
hsa-miR-744-5p	miR-744-5p (and other miRNAs w/seed GCGGGGC)	-1,299	TargetScan Human	High (predicted)	SMAD3	Adipogenesis pathway,Androgen Signaling,Antiproliferative Role of TOB in T Cell Signaling,Apelin Endothelial Signaling Pathway,Cell Cycle: G1/S Checkpoint Regulation,Chronic Myeloid Leukemia Signaling,Colorectal Cancer Metastasis Signaling,Coronavirus Pathogenesis Pathway,FAT10 Cancer Signaling Pathway,Glucocorticoid Receptor Signaling,Hepatic Fibrosis / Hepatic Stellate Cell Activation,Hepatic F…
hsa-miR-744-5p	miR-744-5p (and other miRNAs w/seed GCGGGGC)	-1,299	TargetScan Human	High (predicted)	SOX12	Wnt/β-catenin Signaling
hsa-miR-744-5p	miR-744-5p (and other miRNAs w/seed GCGGGGC)	-1,299	TargetScan Human	High (predicted)	SOX3	Wnt/β-catenin Signaling
hsa-miR-744-5p	miR-744-5p (and other miRNAs w/seed GCGGGGC)	-1,299	TargetScan Human	High (predicted)	SPI1	Acute Myeloid Leukemia Signaling,IL-12 Signaling and Production in Macrophages,Production of Nitric Oxide and Reactive Oxygen Species in Macrophages,Th1 and Th2 Activation Pathway,Th2 Pathway
hsa-miR-744-5p	miR-744-5p (and other miRNAs w/seed GCGGGGC)	-1,299	TargetScan Human	High (predicted)	STK11	14-3-3-mediated Signaling,AMPK Signaling,mTOR Signaling,Semaphorin Neuronal Repulsive Signaling Pathway,Sirtuin Signaling Pathway
hsa-miR-744-5p	miR-744-5p (and other miRNAs w/seed GCGGGGC)	-1,299	TargetScan Human	High (predicted)	SUV39H1	ATM Signaling,Bladder Cancer Signaling,Cell Cycle: G1/S Checkpoint Regulation,Chronic Myeloid Leukemia Signaling,Coronavirus Pathogenesis Pathway,Cyclins and Cell Cycle Regulation,Glioma Signaling,Molecular Mechanisms of Cancer,Non-Small Cell Lung Cancer Signaling,Ovarian Cancer Signaling,Pancreatic Adenocarcinoma Signaling,Prostate Cancer Signaling,Sirtuin Signaling Pathway,Small Cell Lung Cance…
hsa-miR-744-5p	miR-744-5p (and other miRNAs w/seed GCGGGGC)	-1,299	TargetScan Human	High (predicted)	TAPBP	Antigen Presentation Pathway
hsa-miR-744-5p	miR-744-5p (and other miRNAs w/seed GCGGGGC)	-1,299	TargetScan Human	High (predicted)	TCF7	Acute Myeloid Leukemia Signaling,Adipogenesis pathway,Basal Cell Carcinoma Signaling,BEX2 Signaling Pathway,Colorectal Cancer Metastasis Signaling,Endocannabinoid Cancer Inhibition Pathway,Epithelial Adherens Junction Signaling,Factors Promoting Cardiogenesis in Vertebrates,Hepatic Fibrosis Signaling Pathway,HOTAIR Regulatory Pathway,Human Embryonic Stem Cell Pluripotency,Mouse Embryonic Stem Cel…
hsa-miR-744-5p	miR-744-5p (and other miRNAs w/seed GCGGGGC)	-1,299	TargetScan Human	High (predicted)	TGFB1	Adipogenesis pathway,Airway Pathology in Chronic Obstructive Pulmonary Disease,Altered T Cell and B Cell Signaling in Rheumatoid Arthritis,Antiproliferative Role of TOB in T Cell Signaling,Apelin Cardiac Fibroblast Signaling Pathway,Apelin Cardiomyocyte Signaling Pathway,Aryl Hydrocarbon Receptor Signaling,Atherosclerosis Signaling,Breast Cancer Regulation by Stathmin1,Cardiac Hypertrophy Signali…
hsa-miR-744-5p	miR-744-5p (and other miRNAs w/seed GCGGGGC)	-1,299	TargetScan Human	High (predicted)	THY1	Granulocyte Adhesion and Diapedesis,Leukocyte Extravasation Signaling
hsa-miR-744-5p	miR-744-5p (and other miRNAs w/seed GCGGGGC)	-1,299	TargetScan Human	High (predicted)	TNFRSF1B	Acute Phase Response Signaling,Apoptosis Signaling,Cardiac Hypertrophy Signaling (Enhanced),Ceramide Signaling,Crosstalk between Dendritic Cells and Natural Killer Cells,Death Receptor Signaling,Dendritic Cell Maturation,FAT10 Cancer Signaling Pathway,Granulocyte Adhesion and Diapedesis,Hepatic Cholestasis,Hepatic Fibrosis / Hepatic Stellate Cell Activation,Hepatic Fibrosis Signaling Pathway,HMGB…
hsa-miR-744-5p	miR-744-5p (and other miRNAs w/seed GCGGGGC)	-1,299	TargetScan Human	High (predicted)	TNFRSF4	OX40 Signaling Pathway,Th1 and Th2 Activation Pathway,Th2 Pathway
hsa-miR-744-5p	miR-744-5p (and other miRNAs w/seed GCGGGGC)	-1,299	TargetScan Human	High (predicted)	TUBB4A	14-3-3-mediated Signaling,Axonal Guidance Signaling,Breast Cancer Regulation by Stathmin1,Epithelial Adherens Junction Signaling,Gap Junction Signaling,Germ Cell-Sertoli Cell Junction Signaling,Phagosome Maturation,Remodeling of Epithelial Adherens Junctions,Sertoli Cell-Sertoli Cell Junction Signaling
hsa-miR-744-5p	miR-744-5p (and other miRNAs w/seed GCGGGGC)	-1,299	TargetScan Human	High (predicted)	VAMP2	Huntington's Disease Signaling,Insulin Receptor Signaling,Insulin Secretion Signaling Pathway,Phagosome Maturation,Synaptogenesis Signaling Pathway,Tight Junction Signaling
hsa-miR-744-5p	miR-744-5p (and other miRNAs w/seed GCGGGGC)	-1,299	TargetScan Human	High (predicted)	WNT5A	Adipogenesis pathway,Axonal Guidance Signaling,Basal Cell Carcinoma Signaling,Cardiac Hypertrophy Signaling (Enhanced),Colorectal Cancer Metastasis Signaling,Factors Promoting Cardiogenesis in Vertebrates,Glioblastoma Multiforme Signaling,Hepatic Fibrosis Signaling Pathway,HOTAIR Regulatory Pathway,Human Embryonic Stem Cell Pluripotency,Molecular Mechanisms of Cancer,Ovarian Cancer Signaling,PCP …
hsa-miR-744-5p	miR-744-5p (and other miRNAs w/seed GCGGGGC)	-1,299	TargetScan Human	High (predicted)	ZFP36L1	Inhibition of ARE-Mediated mRNA Degradation Pathway,Senescence Pathway
hsa-miR-766-3p	miR-766-3p (miRNAs w/seed CUCCAGC)	-0,771	TargetScan Human	High (predicted)	AIFM1	Apoptosis Signaling,Mitochondrial Dysfunction,Tumoricidal Function of Hepatic Natural Killer Cells
hsa-miR-766-3p	miR-766-3p (miRNAs w/seed CUCCAGC)	-0,771	TargetScan Human	High (predicted)	ANAPC11	Kinetochore Metaphase Signaling Pathway,Mitotic Roles of Polo-Like Kinase,Protein Kinase A Signaling,Protein Ubiquitination Pathway,Senescence Pathway
hsa-miR-766-3p	miR-766-3p (miRNAs w/seed CUCCAGC)	-0,771	TargetScan Human	High (predicted)	AOC3	Agranulocyte Adhesion and Diapedesis,Phenylethylamine Degradation I
hsa-miR-766-3p	miR-766-3p (miRNAs w/seed CUCCAGC)	-0,771	TargetScan Human	High (predicted)	APOM	Airway Pathology in Chronic Obstructive Pulmonary Disease,Atherosclerosis Signaling,Clathrin-mediated Endocytosis Signaling,FXR/RXR Activation,IL-12 Signaling and Production in Macrophages,LXR/RXR Activation,Maturity Onset Diabetes of Young (MODY) Signaling,Production of Nitric Oxide and Reactive Oxygen Species in Macrophages
hsa-miR-766-3p	miR-766-3p (miRNAs w/seed CUCCAGC)	-0,771	TargetScan Human	High (predicted)	ATP6V1D	Iron homeostasis signaling pathway,Phagosome Maturation
hsa-miR-766-3p	miR-766-3p (miRNAs w/seed CUCCAGC)	-0,771	TargetScan Human	High (predicted)	BDKRB2	Breast Cancer Regulation by Stathmin1,Coagulation System,eNOS Signaling,Nitric Oxide Signaling in the Cardiovascular System,Systemic Lupus Erythematosus Signaling
hsa-miR-766-3p	miR-766-3p (miRNAs w/seed CUCCAGC)	-0,771	TargetScan Human	High (predicted)	CCL22	Agranulocyte Adhesion and Diapedesis,Granulocyte Adhesion and Diapedesis
hsa-miR-766-3p	miR-766-3p (miRNAs w/seed CUCCAGC)	-0,771	TargetScan Human	High (predicted)	CD28	Allograft Rejection Signaling,Altered T Cell and B Cell Signaling in Rheumatoid Arthritis,Antiproliferative Role of TOB in T Cell Signaling,Autoimmune Thyroid Disease Signaling,CD28 Signaling in T Helper Cells,Communication between Innate and Adaptive Immune Cells,Crosstalk between Dendritic Cells and Natural Killer Cells,CTLA4 Signaling in Cytotoxic T Lymphocytes,Graft-versus-Host Disease Signal…
hsa-miR-766-3p	miR-766-3p (miRNAs w/seed CUCCAGC)	-0,771	TargetScan Human	High (predicted)	CNTF	Airway Pathology in Chronic Obstructive Pulmonary Disease,Cardiac Hypertrophy Signaling (Enhanced),CNTF Signaling,Hepatic Cholestasis,HMGB1 Signaling,Neuroinflammation Signaling Pathway,Role of Pattern Recognition Receptors in Recognition of Bacteria and Viruses,Systemic Lupus Erythematosus In B Cell Signaling Pathway
hsa-miR-766-3p	miR-766-3p (miRNAs w/seed CUCCAGC)	-0,771	TargetScan Human	High (predicted)	CSF3R	Acute Myeloid Leukemia Signaling,Granulocyte Adhesion and Diapedesis
hsa-miR-766-3p	miR-766-3p (miRNAs w/seed CUCCAGC)	-0,771	TargetScan Human	High (predicted)	CTSK	Autophagy,Phagosome Maturation,Role of Osteoblasts, Osteoclasts and Chondrocytes in Rheumatoid Arthritis
hsa-miR-766-3p	miR-766-3p (miRNAs w/seed CUCCAGC)	-0,771	TargetScan Human	High (predicted)	DGKZ	mTOR Signaling,RhoGDI Signaling
hsa-miR-766-3p	miR-766-3p (miRNAs w/seed CUCCAGC)	-0,771	TargetScan Human	High (predicted)	FANCD2	ATM Signaling,Hereditary Breast Cancer Signaling,Molecular Mechanisms of Cancer,Role of BRCA1 in DNA Damage Response
hsa-miR-766-3p	miR-766-3p (miRNAs w/seed CUCCAGC)	-0,771	TargetScan Human	High (predicted)	GIPR	Breast Cancer Regulation by Stathmin1,GPCR-Mediated Integration of Enteroendocrine Signaling Exemplified by an L Cell,Insulin Secretion Signaling Pathway
hsa-miR-766-3p	miR-766-3p (miRNAs w/seed CUCCAGC)	-0,771	TargetScan Human	High (predicted)	GNAS	Adrenomedullin signaling pathway,AMPK Signaling,Androgen Signaling,Apelin Endothelial Signaling Pathway,Apelin Muscle Signaling Pathway,Axonal Guidance Signaling,cAMP-mediated signaling,Cardiac Hypertrophy Signaling,Cardiac Hypertrophy Signaling (Enhanced),Cardiac β-adrenergic Signaling,CCR3 Signaling in Eosinophils,CCR5 Signaling in Macrophages,CDK5 Signaling,Cellular Effects of Sildenafil (Viag…
hsa-miR-766-3p	miR-766-3p (miRNAs w/seed CUCCAGC)	-0,771	TargetScan Human	High (predicted)	GPR132	Breast Cancer Regulation by Stathmin1
hsa-miR-766-3p	miR-766-3p (miRNAs w/seed CUCCAGC)	-0,771	TargetScan Human	High (predicted)	GSTM5	Aryl Hydrocarbon Receptor Signaling,Glutathione-mediated Detoxification,LPS/IL-1 Mediated Inhibition of RXR Function,NRF2-mediated Oxidative Stress Response,Xenobiotic Metabolism AHR Signaling Pathway,Xenobiotic Metabolism CAR Signaling Pathway,Xenobiotic Metabolism General Signaling Pathway,Xenobiotic Metabolism PXR Signaling Pathway,Xenobiotic Metabolism Signaling
hsa-miR-766-3p	miR-766-3p (miRNAs w/seed CUCCAGC)	-0,771	TargetScan Human	High (predicted)	GSX2	Transcriptional Regulatory Network in Embryonic Stem Cells
hsa-miR-766-3p	miR-766-3p (miRNAs w/seed CUCCAGC)	-0,771	TargetScan Human	High (predicted)	IL25	Airway Pathology in Chronic Obstructive Pulmonary Disease,Cardiac Hypertrophy Signaling (Enhanced),Hepatic Cholestasis,HMGB1 Signaling,Role of Cytokines in Mediating Communication between Immune Cells,Role of Pattern Recognition Receptors in Recognition of Bacteria and Viruses,Systemic Lupus Erythematosus In B Cell Signaling Pathway,Th1 and Th2 Activation Pathway,Th2 Pathway
hsa-miR-766-3p	miR-766-3p (miRNAs w/seed CUCCAGC)	-0,771	TargetScan Human	High (predicted)	IL7	B Cell Development,Hematopoiesis from Multipotent Stem Cells,Hematopoiesis from Pluripotent Stem Cells,IL-7 Signaling Pathway,Role of JAK1 and JAK3 in γc Cytokine Signaling,Role of Macrophages, Fibroblasts and Endothelial Cells in Rheumatoid Arthritis,Role of Osteoblasts, Osteoclasts and Chondrocytes in Rheumatoid Arthritis
hsa-miR-766-3p	miR-766-3p (miRNAs w/seed CUCCAGC)	-0,771	TargetScan Human	High (predicted)	KIR2DL1/KIR2DL3	Crosstalk between Dendritic Cells and Natural Killer Cells,Graft-versus-Host Disease Signaling,Natural Killer Cell Signaling
hsa-miR-766-3p	miR-766-3p (miRNAs w/seed CUCCAGC)	-0,771	TargetScan Human	High (predicted)	KIR3DL3	Crosstalk between Dendritic Cells and Natural Killer Cells,Natural Killer Cell Signaling
hsa-miR-766-3p	miR-766-3p (miRNAs w/seed CUCCAGC)	-0,771	TargetScan Human	High (predicted)	MAPRE1	Remodeling of Epithelial Adherens Junctions
hsa-miR-766-3p	miR-766-3p (miRNAs w/seed CUCCAGC)	-0,771	TargetScan Human	High (predicted)	MYH7	Actin Cytoskeleton Signaling,Agranulocyte Adhesion and Diapedesis,Calcium Signaling,Cardiomyocyte Differentiation via BMP Receptors,Cellular Effects of Sildenafil (Viagra),Epithelial Adherens Junction Signaling,Factors Promoting Cardiogenesis in Vertebrates,Hepatic Fibrosis / Hepatic Stellate Cell Activation,ILK Signaling,Tight Junction Signaling
hsa-miR-766-3p	miR-766-3p (miRNAs w/seed CUCCAGC)	-0,771	TargetScan Human	High (predicted)	MYLK	Actin Cytoskeleton Signaling,Adrenomedullin signaling pathway,Apelin Cardiomyocyte Signaling Pathway,CCR3 Signaling in Eosinophils,Cdc42 Signaling,Cellular Effects of Sildenafil (Viagra),Hepatic Fibrosis Signaling Pathway,Integrin Signaling,PAK Signaling,Protein Kinase A Signaling,Regulation of Actin-based Motility by Rho,RhoA Signaling,Signaling by Rho Family GTPases,Thrombin Signaling,Tight Jun…
hsa-miR-766-3p	miR-766-3p (miRNAs w/seed CUCCAGC)	-0,771	TargetScan Human	High (predicted)	NEDD9	Integrin Signaling
hsa-miR-766-3p	miR-766-3p (miRNAs w/seed CUCCAGC)	-0,771	TargetScan Human	High (predicted)	NEUROG1	Transcriptional Regulatory Network in Embryonic Stem Cells
hsa-miR-766-3p	miR-766-3p (miRNAs w/seed CUCCAGC)	-0,771	TargetScan Human	High (predicted)	NKX2-5	BMP signaling pathway,Cardiac Hypertrophy Signaling,Cardiac Hypertrophy Signaling (Enhanced),Cardiomyocyte Differentiation via BMP Receptors,Embryonic Stem Cell Differentiation into Cardiac Lineages,Factors Promoting Cardiogenesis in Vertebrates,Role of NFAT in Cardiac Hypertrophy,TGF-β Signaling
hsa-miR-766-3p	miR-766-3p (miRNAs w/seed CUCCAGC)	-0,771	TargetScan Human	High (predicted)	NR3C2	Aldosterone Signaling in Epithelial Cells,Glucocorticoid Receptor Signaling,IL-4 Signaling
hsa-miR-766-3p	miR-766-3p (miRNAs w/seed CUCCAGC)	-0,771	TargetScan Human	High (predicted)	P2RY11	Breast Cancer Regulation by Stathmin1,Gustation Pathway,P2Y Purigenic Receptor Signaling Pathway
hsa-miR-766-3p	miR-766-3p (miRNAs w/seed CUCCAGC)	-0,771	TargetScan Human	High (predicted)	PGF	Amyotrophic Lateral Sclerosis Signaling,Axonal Guidance Signaling,BEX2 Signaling Pathway,Bladder Cancer Signaling,Breast Cancer Regulation by Stathmin1,Clathrin-mediated Endocytosis Signaling,Colorectal Cancer Metastasis Signaling,Endocannabinoid Cancer Inhibition Pathway,eNOS Signaling,Ephrin Receptor Signaling,Estrogen Receptor Signaling,Hepatic Fibrosis / Hepatic Stellate Cell Activation,Hepat…
hsa-miR-766-3p	miR-766-3p (miRNAs w/seed CUCCAGC)	-0,771	TargetScan Human	High (predicted)	PRKCG	14-3-3-mediated Signaling,Aldosterone Signaling in Epithelial Cells,Androgen Signaling,Apelin Cardiomyocyte Signaling Pathway,Apelin Endothelial Signaling Pathway,Axonal Guidance Signaling,Breast Cancer Regulation by Stathmin1,Calcium-induced T Lymphocyte Apoptosis,Cardiac Hypertrophy Signaling (Enhanced),CCR3 Signaling in Eosinophils,CCR5 Signaling in Macrophages,Cholecystokinin/Gastrin-mediated…
hsa-miR-766-3p	miR-766-3p (miRNAs w/seed CUCCAGC)	-0,771	TargetScan Human	High (predicted)	RAD9A	ATM Signaling,DNA damage-induced 14-3-3σ Signaling,Role of CHK Proteins in Cell Cycle Checkpoint Control
hsa-miR-766-3p	miR-766-3p (miRNAs w/seed CUCCAGC)	-0,771	TargetScan Human	High (predicted)	RBP7	Acute Phase Response Signaling,RAR Activation,Retinoate Biosynthesis I,Retinoate Biosynthesis II,Retinol Biosynthesis,The Visual Cycle
hsa-miR-766-3p	miR-766-3p (miRNAs w/seed CUCCAGC)	-0,771	TargetScan Human	High (predicted)	RSPO3	PCP pathway
hsa-miR-766-3p	miR-766-3p (miRNAs w/seed CUCCAGC)	-0,771	TargetScan Human	High (predicted)	SHF	Adrenomedullin signaling pathway,Endothelin-1 Signaling,Estrogen Receptor Signaling,Renin-Angiotensin Signaling,Synaptogenesis Signaling Pathway,Systemic Lupus Erythematosus In B Cell Signaling Pathway
hsa-miR-766-3p	miR-766-3p (miRNAs w/seed CUCCAGC)	-0,771	TargetScan Human	High (predicted)	SIKE1	Activation of IRF by Cytosolic Pattern Recognition Receptors
hsa-miR-766-3p	miR-766-3p (miRNAs w/seed CUCCAGC)	-0,771	TargetScan Human	High (predicted)	SIRT6	PTEN Signaling,Sirtuin Signaling Pathway
hsa-miR-766-3p	miR-766-3p (miRNAs w/seed CUCCAGC)	-0,771	TargetScan Human	High (predicted)	TFRC	Clathrin-mediated Endocytosis Signaling,Hepatic Fibrosis Signaling Pathway,Iron homeostasis signaling pathway,Virus Entry via Endocytic Pathways
hsa-miR-766-3p	miR-766-3p (miRNAs w/seed CUCCAGC)	-0,771	TargetScan Human	High (predicted)	TSPAN6	Integrin Signaling
hsa-miR-766-3p	miR-766-3p (miRNAs w/seed CUCCAGC)	-0,771	TargetScan Human	High (predicted)	YWHAH	14-3-3-mediated Signaling,Cell Cycle: G2/M DNA Damage Checkpoint Regulation,ERK/MAPK Signaling,ERK5 Signaling,Glucocorticoid Receptor Signaling,HIPPO signaling,IGF-1 Signaling,Inhibition of ARE-Mediated mRNA Degradation Pathway,p70S6K Signaling,PI3K/AKT Signaling,Protein Kinase A Signaling,PTEN Signaling
