# Supplementary material for: The Value of Serum MicroRNA Expression Signature in Predicting Refractoriness to Bortezomib-Based Therapy in Multiple Myeloma Patients
Source: Cancers (Basel). 2020 Sep 9;12(9):2569. doi: 10.3390/cancers12092569 (PMC7565855; doi:10.3390/cancers12092569)
Supplement: Supplementary file 1 [file cancers-12-02569-s001.zip › cancers-891715_ supplementary/Table S4.xlsx]

## Sheet: normalized
ID	Class	hsa-let-7a-5p	hsa-let-7b-5p	hsa-let-7c-5p	hsa-let-7d-3p	hsa-let-7d-5p	hsa-let-7e-5p	hsa-let-7f-2-3p	hsa-let-7g-3p	hsa-let-7g-5p	hsa-let-7i-5p	hsa-miR-101-3p	hsa-miR-103a-3p	hsa-miR-106a-5p	hsa-miR-106b-3p	hsa-miR-106b-5p	hsa-miR-107	hsa-miR-10a-5p	hsa-miR-10b-5p	hsa-miR-1207-5p	hsa-miR-1224-3p	hsa-miR-122-5p	hsa-miR-1227-3p	hsa-miR-125a-5p	hsa-miR-125b-5p	hsa-miR-1260a	hsa-miR-126-3p	hsa-miR-126-5p	hsa-miR-128-3p	hsa-miR-130a-3p	hsa-miR-130b-3p	hsa-miR-139-3p	hsa-miR-139-5p	hsa-miR-140-5p	hsa-miR-142-3p	hsa-miR-142-5p	hsa-miR-143-3p	hsa-miR-144-3p	hsa-miR-145-5p	hsa-miR-146a-5p	hsa-miR-146b-5p	hsa-miR-148a-3p	hsa-miR-148b-3p	hsa-miR-150-5p	hsa-miR-151a-3p	hsa-miR-15a-5p	hsa-miR-15b-3p	hsa-miR-15b-5p	hsa-miR-16-2-3p
5	Sensitive	0.201601	2.85125	-0.809219	-2.46659	-1.07323	-0.585093	-4.4086	-4.88323	0.366986	1.73845	2.13862	1.44678	2.61198	-4.38713	0.543669	2.05419	-9.04112	-1.66083	-5.58982	-3.32804	0.869532	-5.26911	0.279609	-2.48304	1.04987	2.48929	0.248971	-2.58216	0.231662	-1.92455	-11.7016	-2.45315	-2.76106	3.16391	0.439194	-1.33454	2.42772	-1.62636	1.60404	-3.08151	0.298682	-0.21278	0.24347	-1.37464	2.24858	-1.86806	1.46289	-2.01349
6	Refractory	-1.15461	1.16607	-1.77809	0.385236	-8.44487	-4.52742	-7.00263	-4.54256	-1.10741	1.48006	3.93642	0.509246	1.26648	-3.95493	0.108166	-0.22866	-9.3835	-3.42815	-3.03264	-6.42307	4.61433	-9.5242	-8.4461	-0.768804	2.38189	2.93821	-2.92629	-1.71409	-0.0456639	0.0240737	-1.89106	-5.87424	-5.10544	1.23079	2.11567	0.168962	3.15758	0.0705232	1.8884	-4.53727	4.15455	-0.535754	0.0735489	-1.49687	3.27111	-4.97433	1.85295	-0.429975
16	Sensitive	-0.131857	1.25022	-1.66488	-1.20765	-1.23146	-1.25893	-4.31075	-3.78319	-0.116812	1.34724	2.49007	1.24834	2.34904	-3.07596	1.17426	0.626367	-7.32309	-1.06039	-3.36453	-3.07342	0.700109	-7.23365	-1.64292	-1.05215	1.61536	2.47689	0.118052	-5.53638	0.750402	-1.6466	-4.01774	-6.66841	-3.08716	2.61542	0.7046	-0.749613	3.60397	0.0920176	0.483461	-2.85771	0.901319	-0.243274	0.980873	-0.72345	2.15099	-1.49216	1.58852	-2.40767
18	Sensitive	-3.60589	1.18908	-1.52596	-0.298576	-0.827083	-4.66137	-5.06522	-2.10154	-0.985514	0.317244	1.50874	1.0152	3.09141	-4.84612	3.271	0.437808	-5.20867	-4.45927	-4.94081	-5.01995	-0.279379	-2.67318	-1.19253	-2.3097	3.71244	1.54926	-0.798659	-3.37798	0.29053	-0.56566	-4.63195	-1.87708	-2.65342	3.14069	-0.846948	-3.07585	3.83218	0.516246	0.735952	-4.67876	0.332518	0.651319	-0.522022	0.519487	2.96958	-2.36573	0.490586	-3.49341
25	Sensitive	0.511934	1.12062	-1.0987	-0.432241	-1.56509	-0.665569	-4.27122	-5.84519	0.104408	1.65266	2.38445	1.48127	2.29917	-7.13868	1.39261	0.567565	-5.3655	-2.36171	-5.88455	-3.22388	-0.227035	-5.58176	-2.33429	-8.84358	-0.0926509	2.51028	0.764523	-3.05066	0.648943	-1.86302	-7.8633	-5.93359	-1.81878	3.44763	0.301138	-1.25359	2.97233	-1.13665	-4.01045	-3.57208	-1.41748	-0.105972	0.568279	-1.55545	2.77171	-1.86884	1.54099	-1.74125
28	Sensitive	0.236303	1.9202	-1.48317	-1.26256	-2.27871	-2.80719	-6.12909	-7.98372	-0.151992	1.7727	3.60712	0.669022	2.52199	-6.32592	1.5426	-0.0853113	-10.5598	-0.188797	-5.54676	-5.99655	0.967586	-10.7755	0.0425444	-1.34317	-0.781357	2.82505	0.392326	-3.35552	0.42175	-2.0002	-7.61508	-3.51609	-2.60276	2.93328	0.541253	-0.425031	4.02493	-0.0454682	0.942196	-6.41669	1.45381	-0.595688	0.0417266	-0.45776	3.46177	-1.74834	2.14276	-1.27194
33	Sensitive	0.898417	2.7387	-0.315622	0.432568	-1.06972	-0.291469	-6.34009	-6.67368	0.922038	0.98572	0.934472	1.13134	2.31601	-6.42083	0.127227	-0.193401	-7.90136	-3.20069	1.31467	-2.27587	-0.450603	-3.99094	-2.92122	-1.95056	1.34744	2.48908	0.354337	-2.94302	-0.77606	-1.52173	-2.39694	-4.26821	-3.78743	1.82235	0.470639	-1.56901	1.09421	-0.911799	1.26124	-4.85363	-0.422123	-0.959405	0.383132	-0.873342	1.45657	-1.65194	1.27754	-2.64618
38	Refractory	0.660869	1.04384	-0.657406	-1.1393	-0.600371	-0.927923	-6.45758	-5.26821	-0.143712	2.51284	2.30096	1.49597	2.31	-4.45246	0.772176	0.982812	-6.5084	-1.24398	-7.02812	-7.58987	-0.651016	-7.14219	-1.71264	-2.28029	-0.886278	2.51879	0.641831	-1.77002	0.0561574	-2.50558	-5.1625	-2.49657	-3.1937	3.58228	0.328659	-2.11299	3.19654	-1.22212	0.71681	-3.54566	0.248877	-0.219229	0.842148	-1.39961	2.54462	-2.56196	1.73312	-2.00841
39	Sensitive	1.24694	1.49322	-0.0342582	-0.921402	-0.41112	0.214494	-2.56827	-5.79651	0.264348	1.8309	1.98231	1.47447	1.31684	-2.68082	0.60633	0.0591603	-4.21363	-2.37792	-5.28437	-2.79575	0.817196	-3.21021	-0.349706	-1.8483	1.59759	2.94301	0.555402	-4.22905	0.924888	-2.42445	-9.63338	-1.37803	-4.26437	3.98475	-0.431123	-1.50809	3.40994	0.076318	0.818139	-4.20625	0.186991	-0.834253	1.86352	-1.55534	2.25952	-1.75923	1.76235	-1.39042
42	Refractory	-1.88299	-0.413791	-2.34921	-0.17071	-4.61056	-4.00916	-3.71084	-2.97148	-0.972078	0.887308	3.17061	-0.333768	0.266446	-7.70419	-0.460006	-0.613872	-6.38565	-1.8639	-4.63559	-4.55867	5.78754	-10.4703	-1.43568	0.639123	2.76612	1.65592	-0.343704	-2.44945	0.509871	-0.430882	-7.14152	-1.7307	-5.96229	2.01048	-0.65856	-2.66244	2.7437	-1.45038	-0.152389	-4.91653	5.95397	-0.883383	-1.38562	-2.40012	2.39563	-4.97403	0.736147	-2.21333
43	Refractory	-0.472904	1.69281	-1.12605	0.106745	-1.86401	-1.50066	-4.34513	-6.03984	-1.09283	1.04353	1.9808	1.18916	1.64118	-5.74169	0.121368	0.0605598	-7.29766	-3.55581	-6.72973	-8.32627	0.0680968	-2.59531	-3.53367	-1.15978	1.64235	2.62599	0.0894828	-4.9216	0.272689	-2.21757	-4.37099	-3.23677	-3.64529	3.53935	-0.645949	-0.949832	2.47241	-0.367321	0.880637	-4.89737	1.3271	-0.649119	-0.652457	-1.06186	3.24821	-1.80549	1.20823	-2.18868
50	Sensitive	0.510536	0.561389	-0.870508	-1.09041	-1.2631	-2.88909	-5.65917	-6.09425	-0.574004	0.9538	1.9428	1.15483	1.4803	-5.81145	0.358236	0.327323	-8.17144	-0.773066	-4.55146	-11.222	-0.615753	-5.93164	-0.351393	-1.94762	1.67122	2.8809	0.551798	-3.58858	-0.666433	-2.03008	-2.61635	-2.90647	-3.39743	3.57325	0.417202	-1.68472	2.76126	-0.274192	0.841627	-3.72746	1.16328	-0.8679	0.657409	-0.865688	2.17121	-2.28709	1.48475	-3.34893
52	Refractory	0.150749	3.16124	-1.6222	-2.62751	1.13382	0.677498	-4.0648	-3.53187	0.51161	2.5638	1.62665	0.776	1.54551	-3.60414	1.9728	1.60935	-8.51181	-2.14519	-5.73715	-5.67102	0.764653	-6.79529	-2.86947	0.0142382	1.7388	1.07914	-2.11448	-2.64933	-1.49297	-3.87057	-5.65401	-4.43253	-2.8754	3.061	0.86081	-0.402048	2.92135	1.49301	0.360408	-5.71401	2.07894	-0.659111	1.86268	-3.10566	2.73504	-0.562224	2.23167	-0.49846
55	Sensitive	1.57562	2.00834	0.4703	0.192851	1.23365	0.716369	-6.22213	-4.63785	0.328304	1.65882	2.894	2.59733	2.11544	-7.57598	1.05913	1.66175	-8.57039	-0.475861	-9.12929	-4.35388	0.55766	-4.6904	-1.44238	-1.77177	3.72547	3.61067	1.29674	-2.46299	1.02645	-0.725619	-8.65887	-0.671217	-8.68713	4.62746	1.33916	-2.72252	3.20217	-0.937646	1.70355	-4.34507	2.39991	0.131538	2.53368	-1.47874	2.93833	-4.08451	2.32978	-4.22271
64	Refractory	0.494515	2.35822	-0.765136	-1.57077	-0.886587	-0.389189	-4.05981	-4.22483	0.685675	1.82343	3.40872	1.95506	3.20326	-3.78748	2.1563	1.30216	-6.32966	-1.38578	-7.3196	-5.23538	0.799419	-6.0993	-1.44071	-1.19595	1.88565	2.37484	0.163971	-3.55927	0.327766	-1.77651	-4.5005	-3.173	-2.65097	2.86282	0.297104	-0.287809	4.18405	-0.350702	0.0886613	-3.98004	1.09648	-0.0483273	0.00412745	-1.29788	3.28059	0.163156	2.18026	0.273594
65	Refractory	-0.22213	0.257301	-0.87045	0.0997708	-1.6244	-1.57386	-4.30583	-4.67375	-1.18291	1.75595	2.14884	0.623393	1.13681	-6.59476	0.273922	0.756774	-6.22688	-0.175729	-4.83926	-7.07562	-0.851848	-5.90821	-0.767665	-2.40489	-0.624712	1.82792	-0.0496512	-3.15425	-0.270359	-2.41869	-6.41504	-4.48318	-3.7625	2.64729	1.08576	-0.34489	3.35933	-0.293182	0.318772	-4.14082	0.805551	-0.626103	-2.30848	-2.04704	3.31552	-1.05154	1.32169	-1.45732
66	Sensitive	0.914129	2.10722	-0.326807	-1.26747	-1.57581	-0.856821	-5.54232	-4.39397	-0.845566	1.90239	2.77128	1.89208	1.16139	-3.77961	1.04775	0.678656	-8.39176	0.274415	-3.66485	-4.06402	0.16405	-2.26689	-1.4403	-0.466857	4.46821	4.13091	0.948945	-2.50126	0.117113	-1.05431	-6.0355	-0.867376	-3.36523	4.74369	1.46672	-2.77102	3.04803	-0.236942	0.833326	-1.07001	0.469786	-0.569473	3.27962	-0.997797	3.71276	-2.90263	1.54566	-2.22027
71	Sensitive	0.381371	0.560869	-1.01037	-0.801169	-1.7463	-3.26496	-6.46594	-5.36491	-0.00692357	0.539308	1.7946	1.43946	1.30787	-4.57777	-0.312637	0.649475	-6.06304	-1.2102	-10.0603	-6.04544	-1.2057	-6.45495	-0.867862	-0.693516	0.361107	3.16607	0.72333	-3.87386	1.00042	-1.17475	-4.79923	-2.82834	-3.40448	3.73861	0.858903	-1.18052	1.8469	-0.299042	1.46479	-3.51998	0.853226	-0.54991	1.12652	-1.01806	2.12219	-3.93953	1.89456	-4.36111
76	Refractory	1.63135	0.795936	-1.13421	0.048963	-0.0521202	-1.03276	-4.95466	-6.26565	-0.409281	1.67287	2.06603	1.45306	1.61277	-4.70058	0.555374	0.791785	-7.18806	-0.200333	-10.7466	-3.57215	3.10069	-7.52656	-1.58496	-0.934333	-0.111215	2.08812	0.83674	-2.09784	-0.851094	-2.12108	-5.06255	-2.52616	-3.82247	3.46928	0.990125	-0.401056	2.50668	0.0748539	0.183554	-2.75512	0.525407	-0.784216	-0.99912	-1.92175	3.60775	-3.5975	1.34768	-2.1777
78	Refractory	0.249725	1.74785	-1.37991	-1.19288	-1.85592	-1.66789	-4.93879	-4.11597	-1.21841	1.05842	3.6355	0.205458	1.37552	-3.05581	0.569945	-0.742245	-8.80461	-0.375529	-2.34997	-9.5382	-0.905902	-10.884	-2.09468	0.00641691	0.883384	3.6474	1.54306	-4.32275	-1.10256	-2.65183	-5.4959	-2.85596	-1.54442	2.83978	0.603913	1.31212	2.05955	1.72962	-0.994759	-8.14957	0.569238	-1.62541	0.278979	-0.981608	2.40708	-1.06829	1.85602	-1.11277
83	Refractory	0.954797	1.84733	0.167805	-2.8422	-0.234428	-1.10336	-4.26728	-4.25602	0.745961	1.542	2.50094	2.03023	2.23561	-4.37091	0.890635	1.29954	-7.20054	-2.04435	-5.98323	-2.65503	1.10371	-5.77385	-1.66129	-1.71282	0.523702	2.92416	0.318027	-3.77051	-0.0432985	-2.71212	-2.27391	-2.87204	-1.73993	3.94119	1.09792	-0.441358	3.26946	-0.48307	-0.122337	-3.54878	-0.4128	-0.519275	0.363917	-1.98629	2.15298	-1.6104	1.67317	-1.50176
84	Refractory	0.861366	2.14163	-1.10226	-0.465996	-0.8911	-2.19828	-4.44109	-5.65529	0.980885	1.84206	2.39585	1.45268	2.09428	-4.16221	1.36258	0.82593	-6.77175	-1.9144	-5.26803	-6.80319	2.80954	-6.35136	-1.72067	-1.12848	-0.290649	2.07425	0.999759	-2.92682	-0.735074	-2.82612	-5.93582	-2.78633	-2.52118	3.41698	0.537715	-0.152272	3.40309	0.106241	-0.395177	-2.92933	2.40783	-0.655323	0.753768	-2.01122	3.0303	-1.95907	2.34208	-1.23957
85	Refractory	0.468099	2.38809	-0.175869	-0.23896	-0.895502	-1.89031	-5.74017	-8.33847	0.561725	2.3817	3.57486	2.23972	3.32862	-4.87018	2.08588	1.34236	-6.50107	-1.44278	-6.04091	-5.62351	1.33026	-8.97664	-1.14323	-1.64189	1.05567	3.76309	1.3856	-2.92764	0.950667	-1.49229	-6.08114	0.666606	-3.7047	3.45536	0.622111	-0.693131	4.7104	-0.231001	1.28365	-3.21087	0.915196	0.357213	1.63186	-0.614607	3.87564	-0.35699	2.86685	0.0563319
86	Refractory	0.89208	2.16026	-1.08775	-0.104913	-2.71864	-1.49944	-3.08761	-3.88181	-0.432918	2.64432	1.62993	1.17035	2.59404	-10.332	0.583474	1.22545	-10.7209	-2.84108	-2.46197	-7.95258	1.96357	-7.26598	-3.74493	-0.365221	1.59084	3.25774	0.244166	-1.47716	-0.046909	-1.08365	-7.45093	-1.87509	-2.34507	3.33365	-0.643394	-1.1146	4.16669	-0.218398	0.675736	-6.35796	2.01848	-0.243792	0.901338	-1.81312	3.48177	-1.88602	2.91378	-1.89924
87	Refractory	0.302526	0.856473	-0.401037	-1.18481	-0.956049	-3.31802	-4.76707	-6.35921	-0.22179	0.652761	1.51003	1.66586	1.61337	-3.39343	0.222324	0.937328	-7.20816	-1.79123	-7.5123	-6.9775	-0.646122	-6.82658	-2.18974	-1.81922	-0.491079	2.6356	0.692586	-3.14816	-0.204296	-2.82587	-9.79505	-2.36681	-3.54928	3.899	0.787051	-0.236453	2.59342	-0.222907	1.01892	-2.77071	0.0475125	-0.741108	-0.577481	-1.19264	1.76793	-3.42801	1.39487	-3.5309
88	Refractory	0.123606	1.07744	-1.3847	-0.335488	-1.14315	-1.26447	-6.90933	-5.33847	0.0975511	2.27517	2.11342	1.4534	1.62633	-4.76633	0.742856	0.338731	-7.72834	-0.629704	-4.97421	-11.4583	1.79086	-12.5945	-0.931739	-0.916086	2.19072	2.35768	0.445675	-4.02799	-0.969209	-2.22471	-7.71588	-2.1141	-3.49752	3.94083	0.180955	-1.47492	2.62332	-1.02936	0.368249	-3.9655	2.30473	-0.721999	1.48144	-1.9967	3.55783	-2.55363	1.34018	-2.13754
90	Refractory	1.16014	1.86912	-0.621438	-0.928246	-0.776217	-0.235863	-5.48491	-5.23621	0.03911	0.980922	2.50806	1.52555	2.24248	-10.7012	0.824455	0.681838	-7.16082	-0.852333	-4.8825	-6.51395	1.22422	-5.07671	-0.279925	-1.22917	1.11764	3.02009	0.954486	-2.7434	-0.122102	-1.97395	-3.56305	-2.53783	-2.32436	3.7067	1.33011	-0.299565	3.40947	0.153614	0.564946	-2.33421	1.47883	-0.290552	-0.0590987	-2.01501	2.6343	-1.85677	2.00481	-0.31663
101	Refractory	-0.131623	1.20914	-0.59767	-1.23569	-1.15404	-1.80214	-4.04318	-4.63898	0.0764935	1.68737	2.99187	1.91149	2.45574	-6.92306	1.5267	1.31733	-8.27889	-1.76948	-5.52693	-7.71372	1.93796	-8.2242	-0.910562	-0.888999	-0.376323	3.04687	0.623208	-3.47655	0.296882	-2.05956	-5.73666	-3.83224	-3.56155	4.10931	1.08711	-0.0825626	3.75147	-0.0077236	1.0224	-3.09582	0.300633	-0.0252751	-0.716809	-1.20725	2.95759	-2.76558	1.58512	-1.95523
102	Refractory	-1.11921	1.67122	-2.03049	0.0589245	-2.76697	-2.70785	-3.86266	-3.60601	-1.00014	1.8159	2.93442	0.888797	2.0832	-7.34349	0.292042	0.42925	-9.3574	-2.68867	-3.85639	-7.12507	0.147501	-3.57087	-0.559818	-2.32752	1.38784	1.38905	0.0670659	-2.21667	0.462692	-1.64882	-10.1149	-4.93634	-2.84263	3.75932	1.32636	-0.976705	2.68214	0.0214807	0.02729	-2.50466	3.1167	-1.1787	0.167907	-1.3295	3.67882	-1.88117	1.63113	-0.976909
114	Refractory	0.372262	0.387337	-0.882635	0.415387	-1.85022	-0.897381	-4.99922	-3.498	-0.427796	1.81954	2.40048	0.70203	1.77139	-3.76194	0.99837	0.163146	-6.28936	-0.392254	-3.35401	-5.0485	1.29424	-4.58072	-0.660888	-0.269875	3.08759	3.63103	0.411985	-1.96561	-0.573301	-0.56567	-4.21795	-2.47596	-2.87944	3.71332	0.634533	-1.17015	2.59097	-0.26538	0.648483	-2.31664	3.36365	0.57435	1.38255	-2.74882	3.8417	-2.33432	1.1274	-1.82577
[truncated: 104 more columns]
